# Supplementary material for: Cytotoxicity of Typical Diiodoalkanes from Shale Gas Wastewater in HepG2 Cells
Source: Toxics. 2025 Oct 31;13(11):943. doi: 10.3390/toxics13110943 (PMC12656459; doi:10.3390/toxics13110943)
Supplement: Supplementary file 1 [file toxics-13-00943-s001.zip]

Archive with 2 entries (2 files):
- toxics-3898396-supplementary.pdf
- Table S5. dataset of all DEG.xlsx
