# Supplementary material for: Cytotoxicity of Typical Diiodoalkanes from Shale Gas Wastewater in HepG2 Cells
Source: Toxics. 2025 Oct 31;13(11):943. doi: 10.3390/toxics13110943 (PMC12656459; doi:10.3390/toxics13110943)
Supplement: Supplementary file 1 [file toxics-13-00943-s001.zip › Table S5. dataset of all DEG.xlsx]

## Sheet: DEG_combinded_nofiltered
id	S12_Diiodoethane-vs-Control-all.gene_FC	S12_Diiodoethane-vs-Control-all.gene_qValue	S12_Diiodoethane-vs-Control-all.gene_Regulation	S12_Diiodoethane-vs-S13_Diiodopropane-all.gene_FC	S12_Diiodoethane-vs-S13_Diiodopropane-all.gene_qValue	S12_Diiodoethane-vs-S13_Diiodopropane-all.gene_Regulation	S12_Diiodoethane-vs-S14_Diiodobutane-all.gene_FC	S12_Diiodoethane-vs-S14_Diiodobutane-all.gene_qValue	S12_Diiodoethane-vs-S14_Diiodobutane-all.gene_Regulation	S13_Diiodopropane-vs-Control-all.gene_FC	S13_Diiodopropane-vs-Control-all.gene_qValue	S13_Diiodopropane-vs-Control-all.gene_Regulation	S13_Diiodopropane-vs-S14_Diiodobutane-all.gene_FC	S13_Diiodopropane-vs-S14_Diiodobutane-all.gene_qValue	S13_Diiodopropane-vs-S14_Diiodobutane-all.gene_Regulation	S14_Diiodobutane-vs-Control-all.gene_FC	S14_Diiodobutane-vs-Control-all.gene_qValue	S14_Diiodobutane-vs-Control-all.gene_Regulation	Control_1	Control_2	Control_3	S12_Diiodoethane_1	S12_Diiodoethane_2	S12_Diiodoethane_3	S13_Diiodopropane_1	S13_Diiodopropane_2	S13_Diiodopropane_3	S14_Diiodobutane_1	S14_Diiodobutane_2	S14_Diiodobutane_3	gene_Dbxref	description	GO_id	GO_term	pathway	pathway_description	TF_family
A2M	1.00968	0.981612		1.75151	0.0134699	Up	1.3299	0.238943		0.576352	0.00685087	Down	0.760025	0.410876		0.759107	0.266643		0.728328	0.744293	0.804314	0.743467	0.623706	0.92511	0.429968	0.457541	0.422499	0.518849	0.582315	0.631874	2	alpha-2-macroglobulin	GO:0001869,GO:0002020,GO:0002576,GO:0004866,GO:0004867,GO:0005102,GO:0005515,GO:0005576,GO:0005615,GO:0005829,GO:0007597,GO:0010951,GO:0019838,GO:0019899,GO:0019959,GO:0019966,GO:0022617,GO:0031093,GO:0043120,GO:0048306,GO:0048863,GO:0051056,GO:0062023,GO:0070062,GO:0072562	negative regulation of complement activation, lectin pathway|protease binding|platelet degranulation|endopeptidase inhibitor activity|serine-type endopeptidase inhibitor activity|signaling receptor binding|protein binding|extracellular region|extracellular space|cytosol|blood coagulation, intrinsic pathway|negative regulation of endopeptidase activity|growth factor binding|enzyme binding|interleu…	hsa04610	Complement and coagulation cascades
A4GALT	1.04122	0.905034		1.07165	0.80226		1.02846	0.914868		0.971494	0.916427		0.960418	0.899488		1.01243	0.970369		1.78693	1.77076	1.30304	2.01791	1.56459	1.46158	1.62197	1.67022	1.42483	1.57786	1.692	1.6652	53947	alpha 1,4-galactosyltransferase (P blood group)	GO:0001576,GO:0006688,GO:0007009,GO:0008378,GO:0015643,GO:0016020,GO:0016758,GO:0030173,GO:0050512	globoside biosynthetic process|glycosphingolipid biosynthetic process|plasma membrane organization|galactosyltransferase activity|toxic substance binding|membrane|transferase activity, transferring hexosyl groups|integral component of Golgi membrane|lactosylceramide 4-alpha-galactosyltransferase activity	hsa00601,hsa00603	Glycosphingolipid biosynthesis - lacto and neolacto series|Glycosphingolipid biosynthesis - globo and isoglobo series
AAAS	0.933461	0.531775		1.15763	0.071494		1.08643	0.28558		0.806262	0.003248		0.939399	0.570947		0.85916	0.0371143		33.3891	27.9897	28.1497	28.491	25.209	29.644	26.5115	23.1201	22.426	25.8789	24.4501	26.7784	8086	aladin WD repeat nucleoporin	GO:0000922,GO:0001578,GO:0003674,GO:0005515,GO:0005634,GO:0005635,GO:0005643,GO:0005654,GO:0005813,GO:0005829,GO:0006110,GO:0006406,GO:0006409,GO:0006913,GO:0007612,GO:0009566,GO:0016020,GO:0016032,GO:0016925,GO:0019083,GO:0031965,GO:0043657,GO:0046822,GO:0060964,GO:0072686,GO:0075733,GO:0090307,GO:1900034	spindle pole|microtubule bundle formation|molecular_function|protein binding|nucleus|nuclear envelope|nuclear pore|nucleoplasm|centrosome|cytosol|regulation of glycolytic process|mRNA export from nucleus|tRNA export from nucleus|nucleocytoplasmic transport|learning|fertilization|membrane|viral process|protein sumoylation|viral transcription|nuclear membrane|host cell|regulation of nucleocytoplasm…	hsa03013	RNA transport
AACS	0.950473	0.595027		0.907833	0.198762		1.03079	0.771377		1.04681	0.587266		1.13651	0.143391		0.922	0.373927		11.6452	11.3185	11.9416	10.855	10.9129	11.3192	12.0772	11.9532	12.4241	9.85232	11.7184	10.6958	65985	acetoacetyl-CoA synthetase	GO:0001889,GO:0005515,GO:0005524,GO:0005829,GO:0006631,GO:0007584,GO:0014074,GO:0030729,GO:0032024,GO:0034201,GO:0042493,GO:0042594,GO:0045471,GO:0046951,GO:0047760,GO:0050872,GO:0060612,GO:0071333,GO:0071394,GO:0071397	liver development|protein binding|ATP binding|cytosol|fatty acid metabolic process|response to nutrient|response to purine-containing compound|acetoacetate-CoA ligase activity|positive regulation of insulin secretion|response to oleic acid|response to drug|response to starvation|response to ethanol|ketone body biosynthetic process|butyrate-CoA ligase activity|white fat cell differentiation|adipos…	hsa00280,hsa00650	Valine, leucine and isoleucine degradation|Butanoate metabolism
AADAT	1.10441	0.672317		0.958412	0.874503		1.16019	0.44531		1.15219	0.462668		1.21182	0.418157		0.951827	0.863857		3.05362	2.72933	2.39801	2.86075	3.51666	2.63904	3.39332	2.47148	3.53387	2.9525	2.80597	2.04508	51166	aminoadipate aminotransferase	GO:0005759,GO:0006103,GO:0006536,GO:0006554,GO:0006569,GO:0008483,GO:0009058,GO:0016212,GO:0030170,GO:0033512,GO:0042803,GO:0047536,GO:0070189,GO:0097052,GO:1901605	mitochondrial matrix|2-oxoglutarate metabolic process|glutamate metabolic process|lysine catabolic process|tryptophan catabolic process|transaminase activity|biosynthetic process|kynurenine-oxoglutarate transaminase activity|pyridoxal phosphate binding|L-lysine catabolic process to acetyl-CoA via saccharopine|protein homodimerization activity|2-aminoadipate transaminase activity|kynurenine metabo…	hsa00310,hsa00380	Lysine degradation|Tryptophan metabolism
AAGAB	0.986726	0.900294		0.945218	0.43268		0.988603	0.892499		1.04375	0.537882		1.04697	0.570645		0.998007	0.985051		16.3284	17.4242	17.5121	17.2107	17.194	16.0335	17.8331	17.4904	18.061	17.2814	17.322	16.6726	79719	alpha and gamma adaptin binding protein	GO:0005515,GO:0005737,GO:0005829,GO:0015031,GO:0016607	protein binding|cytoplasm|cytosol|protein transport|nuclear speck
AAK1	0.972687	0.85851		0.784699	0.00129589		0.863467	0.0496608		1.23924	0.00779987		1.10162	0.356032		1.1262	0.209093		1.22901	1.46562	1.24486	1.17669	1.33277	1.31315	1.49156	1.64323	1.73562	1.48042	1.54363	1.42307	22848	AP2 associated kinase 1	GO:0004674,GO:0005112,GO:0005515,GO:0005524,GO:0005737,GO:0005829,GO:0005905,GO:0006468,GO:0006897,GO:0019897,GO:0030136,GO:0031252,GO:0032880,GO:0035612,GO:0043195,GO:0045747,GO:0046777,GO:0050821,GO:0061024,GO:0106310,GO:0106311,GO:2000369	protein serine/threonine kinase activity|Notch binding|protein binding|ATP binding|cytoplasm|cytosol|clathrin-coated pit|protein phosphorylation|endocytosis|extrinsic component of plasma membrane|clathrin-coated vesicle|cell leading edge|regulation of protein localization|AP-2 adaptor complex binding|terminal bouton|positive regulation of Notch signaling pathway|protein autophosphorylation|protei…
AAMDC	0.90881	0.732162		0.949187	0.86777		0.989874	0.971901		0.957107	0.871359		1.04357	0.904292		0.917948	0.733388		3.00995	3.69362	3.30675	3.31511	2.4444	3.30589	3.36025	3.6451	2.5684	2.9652	3.22306	3.0229	28971	adipogenesis associated Mth938 domain containing	GO:0005515,GO:0005737,GO:0045600	protein binding|cytoplasm|positive regulation of fat cell differentiation
AAMP	1.07661	0.154052		1.00097	0.992309		1.05493	0.2935		1.07536	0.148893		1.05491	0.418446		1.02046	0.77347		57.9365	58.2671	57.4834	64.3227	60.2993	61.8282	61.9963	64.7393	59.6915	59.214	57.9698	60.468	14	angio associated migratory cell protein	GO:0001525,GO:0005515,GO:0005829,GO:0005886,GO:0008201,GO:0009986,GO:0010595,GO:0014909,GO:0015630,GO:0030154,GO:0045171	angiogenesis|protein binding|cytosol|plasma membrane|heparin binding|cell surface|positive regulation of endothelial cell migration|smooth muscle cell migration|microtubule cytoskeleton|cell differentiation|intercellular bridge
AANAT	1.11356	0.950712		0.759835	0.827521		2.23061	0.524329		1.46432	0.720076		2.93674	0.40605		0.499322	0.650709		0.031804	0.0756389	0.0321116	0.0310114	0.0325807	0.0916343	0.0519623	0.0545573	0.0968825	0.0123406	0.00631996	0.0513714	15	aralkylamine N-acetyltransferase	GO:0004059,GO:0004060,GO:0005515,GO:0005737,GO:0005829,GO:0006474,GO:0007623,GO:0009416,GO:0009648,GO:0010043,GO:0030187,GO:0032868,GO:0034097,GO:0034695,GO:0046219,GO:0046688,GO:0048471,GO:0051412,GO:0051592,GO:0071320,GO:0071889	aralkylamine N-acetyltransferase activity|arylamine N-acetyltransferase activity|protein binding|cytoplasm|cytosol|N-terminal protein amino acid acetylation|circadian rhythm|response to light stimulus|photoperiodism|response to zinc ion|melatonin biosynthetic process|response to insulin|response to cytokine|response to prostaglandin E|indolalkylamine biosynthetic process|response to copper ion|pe…	hsa00380	Tryptophan metabolism
AAR2	1.0748	0.463581		1.01724	0.891363		1.01985	0.855147		1.05644	0.482937		1.00363	0.979217		1.05375	0.546909		13.2909	12.6898	13.6644	13.23	13.5534	15.7181	13.9435	13.8503	13.9967	13.456	14.0406	14.3798	25980	AAR2 splicing factor	GO:0000244,GO:0005681,GO:0005682	spliceosomal tri-snRNP complex assembly|spliceosomal complex|U5 snRNP
AARD	0.219783	0.285652								0.224822	0.254314					0.0461618	0.0491634	Down	0.132913	0.0718421	0.0731993	0.0235638	0	0.0373006	0	0.0518187	0.0115024	0.0117212	0	0	441376	alanine and arginine rich domain containing protein	GO:0005515,GO:0030324	protein binding|lung development
AARS1	0.858674	4.8e-06		0.780316	1.18e-16		0.788612	4.29e-19		1.10026	0.00510359		1.01166	0.853652		1.08876	0.00787754		101.708	95.2647	98.1785	84.8093	81.3122	86.6242	107.954	106.757	109.349	105.022	109.666	107.442	16	alanyl-tRNA synthetase 1	GO:0000049,GO:0002161,GO:0002196,GO:0004813,GO:0005524,GO:0005737,GO:0005739,GO:0005829,GO:0006400,GO:0006418,GO:0006419,GO:0008033,GO:0008270,GO:0016020,GO:0016597,GO:0070062,GO:0106074	tRNA binding|aminoacyl-tRNA editing activity|Ser-tRNA(Ala) hydrolase activity|alanine-tRNA ligase activity|ATP binding|cytoplasm|mitochondrion|cytosol|tRNA modification|tRNA aminoacylation for protein translation|alanyl-tRNA aminoacylation|tRNA processing|zinc ion binding|membrane|amino acid binding|extracellular exosome|aminoacyl-tRNA metabolism involved in translational fidelity	hsa00970	Aminoacyl-tRNA biosynthesis
AARS2	0.946077	0.545376		0.938831	0.470235		0.957242	0.614807		1.00757	0.943592		1.02063	0.881769		0.98824	0.92451		9.19935	8.53269	9.10787	8.09359	8.34698	8.88742	9.39387	9.16413	8.43706	8.74029	9.5477	8.29997	57505	alanyl-tRNA synthetase 2, mitochondrial	GO:0000049,GO:0002161,GO:0004813,GO:0005515,GO:0005524,GO:0005739,GO:0006400,GO:0006419,GO:0008270,GO:0016597,GO:0070143,GO:0106074	tRNA binding|aminoacyl-tRNA editing activity|alanine-tRNA ligase activity|protein binding|ATP binding|mitochondrion|tRNA modification|alanyl-tRNA aminoacylation|zinc ion binding|amino acid binding|mitochondrial alanyl-tRNA aminoacylation|aminoacyl-tRNA metabolism involved in translational fidelity	hsa00970	Aminoacyl-tRNA biosynthesis
AASDH	0.895526	0.537446		0.994387	0.982524		1.0739	0.709226		0.900511	0.49446		1.08098	0.741996		0.833828	0.239929		2.106	2.09274	2.0673	1.67133	1.94768	1.98048	1.88769	1.76871	1.97139	1.52085	1.94717	1.77173	132949	aminoadipate-semialdehyde dehydrogenase	GO:0005524,GO:0006631,GO:0016878,GO:0019482,GO:0043041	ATP binding|fatty acid metabolic process|acid-thiol ligase activity|beta-alanine metabolic process|amino acid activation for nonribosomal peptide biosynthetic process
AASDHPPT	1.00355	0.975388		1.06473	0.309479		1.02493	0.719175		0.942334	0.372168		0.963593	0.659754		0.979017	0.821674		16.4346	18.676	17.6248	17.2249	17.9264	17.6268	16.3674	16.248	16.9628	16.8795	16.8732	17.9951	60496	aminoadipate-semialdehyde dehydrogenase-phosphopantetheinyl transferase	GO:0000287,GO:0005515,GO:0005829,GO:0008897,GO:0015939,GO:0019878,GO:0070062	magnesium ion binding|protein binding|cytosol|holo-[acyl-carrier-protein] synthase activity|pantothenate metabolic process|lysine biosynthetic process via aminoadipic acid|extracellular exosome	hsa00770	Pantothenate and CoA biosynthesis
AASS	1.14373	0.877902		1.07671	0.92877		1.09833	0.905136		1.06221	0.938014		1.02149	0.984673		1.0412	0.969336		0.0807199	0.0894001	0.158207	0.101858	0.175111	0.0977193	0.116367	0.13236	0.0994417	0.179635	0.0613307	0.100663	10157	aminoadipate-semialdehyde synthase	GO:0000122,GO:0003714,GO:0004753,GO:0004754,GO:0005634,GO:0005737,GO:0005739,GO:0005759,GO:0005829,GO:0006554,GO:0019878,GO:0031061,GO:0033512,GO:0042393,GO:0043231,GO:0047130,GO:0047131,GO:0055114	negative regulation of transcription by RNA polymerase II|transcription corepressor activity|saccharopine dehydrogenase activity|saccharopine dehydrogenase (NAD+, L-lysine-forming) activity|nucleus|cytoplasm|mitochondrion|mitochondrial matrix|cytosol|lysine catabolic process|lysine biosynthetic process via aminoadipic acid|negative regulation of histone methylation|L-lysine catabolic process to a…	hsa00310	Lysine degradation
AATF	1.12565	0.00299478		0.998257	0.982309		1.09081	0.0123837		1.12745	0.00219649		1.0938	0.0283296		1.03186	0.589874		66.695	67.8609	72.0436	78.5944	77.1668	76.1309	77.5368	77.7099	77.1775	71.0659	71.3889	71.2069	26574	apoptosis antagonizing transcription factor	GO:0003723,GO:0005515,GO:0005634,GO:0005654,GO:0005667,GO:0005730,GO:0005737,GO:0005794,GO:0006357,GO:0006974,GO:0007155,GO:0007346,GO:0019901,GO:0032929,GO:0040016,GO:0042254,GO:0042985,GO:0043066,GO:0043522,GO:0045944,GO:0048156,GO:2000378,GO:2001234	RNA binding|protein binding|nucleus|nucleoplasm|transcription regulator complex|nucleolus|cytoplasm|Golgi apparatus|regulation of transcription by RNA polymerase II|cellular response to DNA damage stimulus|cell adhesion|regulation of mitotic cell cycle|protein kinase binding|negative regulation of superoxide anion generation|embryonic cleavage|ribosome biogenesis|negative regulation of amyloid pr…
AATK	0.617966	7.97e-14	Down	0.974736	0.869178		0.858164	0.0194582		0.633951	7.07e-09	Down	0.881293	0.271108		0.720026	1.98e-07		12.4253	9.77074	10.888	6.43233	6.66012	7.30469	7.76664	7.40634	5.77317	8.33257	7.58693	7.95708	9625	apoptosis associated tyrosine kinase	GO:0004672,GO:0004713,GO:0005515,GO:0005524,GO:0005575,GO:0006468,GO:0007420,GO:0008150,GO:0016021,GO:0038083,GO:0048471,GO:0106310,GO:0106311	protein kinase activity|protein tyrosine kinase activity|protein binding|ATP binding|cellular_component|protein phosphorylation|brain development|biological_process|integral component of membrane|peptidyl-tyrosine autophosphorylation|perinuclear region of cytoplasm|protein serine kinase activity|protein threonine kinase activity
ABCA1	0.576324	0.854965					0.228469	0.288837		0.734632	0.905654		0.290483	0.480155		2.52407	0.577849		0.00622258	0	0.00837702	0.0020225	0.00424969	0.00213436	0.00211805	0.00667148	0.00197453	0.0160966	0.0123653	0.00837586	19	ATP binding cassette subfamily A member 1	GO:0005102,GO:0005319,GO:0005515,GO:0005524,GO:0005548,GO:0005768,GO:0005789,GO:0005886,GO:0005887,GO:0006869,GO:0007040,GO:0007186,GO:0007189,GO:0008203,GO:0008320,GO:0009306,GO:0010745,GO:0010875,GO:0010887,GO:0015485,GO:0016197,GO:0016887,GO:0019216,GO:0019905,GO:0023061,GO:0030139,GO:0031210,GO:0031267,GO:0032367,GO:0032489,GO:0033344,GO:0033700,GO:0034185,GO:0034186,GO:0034188,GO:0034380,GO:…	signaling receptor binding|lipid transporter activity|protein binding|ATP binding|phospholipid transporter activity|endosome|endoplasmic reticulum membrane|plasma membrane|integral component of plasma membrane|lipid transport|lysosome organization|G protein-coupled receptor signaling pathway|adenylate cyclase-activating G protein-coupled receptor signaling pathway|cholesterol metabolic process|pr…	hsa02010,hsa04975,hsa04979	ABC transporters|Fat digestion and absorption|Cholesterol metabolism
ABCA10	0.793048	0.800009		1.53912	0.638147		0.672806	0.521444		0.515372	0.358446		0.438155	0.271705		1.17819	0.849522		0.0568692	0.134384	0.0883373	0.0597175	0.0985905	0.0630203	0.0402035	0.0234507	0.0791228	0.0806275	0.117355	0.132488	10349	ATP binding cassette subfamily A member 10	GO:0005319,GO:0005524,GO:0006869,GO:0016021,GO:0016887,GO:0042626,GO:0043231,GO:0055085	lipid transporter activity|ATP binding|lipid transport|integral component of membrane|ATPase activity|ATPase-coupled transmembrane transporter activity|intracellular membrane-bounded organelle|transmembrane transport	hsa02010	ABC transporters
ABCA12	0.0812422	0.0984453		0.184576	0.453787		0.187828	0.418457		0.442263	0.470474		1.02039	0.991822		0.433683	0.499629		0.0234049	0.0260923	0.0236313	0	0.00599413	0	0.00597495	0.00941001	0.0167102	0.01419	0.0116273	0.00590701	26154	ATP binding cassette subfamily A member 12	GO:0005102,GO:0005319,GO:0005515,GO:0005524,GO:0005737,GO:0005829,GO:0005886,GO:0006869,GO:0010875,GO:0016021,GO:0016887,GO:0019725,GO:0031424,GO:0032940,GO:0033700,GO:0034040,GO:0034191,GO:0035627,GO:0042626,GO:0043129,GO:0043231,GO:0045055,GO:0048286,GO:0055085,GO:0055088,GO:0061436,GO:0072659,GO:0097209,GO:0098656,GO:2000010	signaling receptor binding|lipid transporter activity|protein binding|ATP binding|cytoplasm|cytosol|plasma membrane|lipid transport|positive regulation of cholesterol efflux|integral component of membrane|ATPase activity|cellular homeostasis|keratinization|secretion by cell|phospholipid efflux|ATPase-coupled lipid transmembrane transporter activity|apolipoprotein A-I receptor binding|ceramide tra…	hsa02010	ABC transporters
ABCA2	0.985691	0.892805		1.01506	0.915542		0.96389	0.57174		0.971179	0.896585		0.950577	0.843616		1.02259	0.829102		11.2151	9.63383	10.2515	10.012	10.1699	10.3958	11.0013	10.9652	8.18608	10.0291	10.5671	11.288	20	ATP binding cassette subfamily A member 2	GO:0000166,GO:0001573,GO:0005319,GO:0005524,GO:0005764,GO:0005765,GO:0005768,GO:0005815,GO:0005886,GO:0006357,GO:0006629,GO:0006684,GO:0006687,GO:0006869,GO:0007626,GO:0010008,GO:0010872,GO:0016020,GO:0016021,GO:0016887,GO:0031410,GO:0032289,GO:0032383,GO:0032384,GO:0032805,GO:0042493,GO:0042626,GO:0042632,GO:0042986,GO:0043190,GO:0043231,GO:0045540,GO:0046512,GO:0048545,GO:0052548,GO:0055085,GO:…	nucleotide binding|ganglioside metabolic process|lipid transporter activity|ATP binding|lysosome|lysosomal membrane|endosome|microtubule organizing center|plasma membrane|regulation of transcription by RNA polymerase II|lipid metabolic process|sphingomyelin metabolic process|glycosphingolipid metabolic process|lipid transport|locomotory behavior|endosome membrane|regulation of cholesterol esterif…	hsa02010,hsa04142	ABC transporters|Lysosome
ABCA3	1.11087	0.475062		1.15152	0.336142		1.13178	0.353019		0.964604	0.846539		0.983917	0.955575		0.981456	0.935426		1.80299	1.67449	1.77386	1.91751	1.92434	1.9761	1.76832	1.83865	1.45292	1.76527	1.52062	1.87944	21	ATP binding cassette subfamily A member 3	GO:0005319,GO:0005524,GO:0005615,GO:0005886,GO:0006855,GO:0006869,GO:0008559,GO:0010875,GO:0015914,GO:0016021,GO:0016887,GO:0030324,GO:0030659,GO:0032464,GO:0042493,GO:0042626,GO:0042908,GO:0043129,GO:0043231,GO:0044267,GO:0046470,GO:0046471,GO:0046618,GO:0046890,GO:0051384,GO:0055085,GO:0055091,GO:0070925,GO:0097208,GO:0097232,GO:0097233,GO:0120009,GO:0120019,GO:0140345,GO:0150172,GO:1902995	lipid transporter activity|ATP binding|extracellular space|plasma membrane|drug transmembrane transport|lipid transport|ATPase-coupled xenobiotic transmembrane transporter activity|positive regulation of cholesterol efflux|phospholipid transport|integral component of membrane|ATPase activity|lung development|cytoplasmic vesicle membrane|positive regulation of protein homooligomerization|response …	hsa02010	ABC transporters
ABCA4	0.531635	0.558103		0.489428	0.452431		0.291184	0.0450162	Down	1.08652	0.938364		0.595758	0.543185		1.82555	0.421173		0.0528862	0.0224605	0.0762825	0.0147338	0.0425683	0.023323	0.0887217	0.0324008	0.0431529	0.0586314	0.138874	0.0800856	24	ATP binding cassette subfamily A member 4	GO:0001523,GO:0005215,GO:0005319,GO:0005524,GO:0005548,GO:0005783,GO:0005887,GO:0006649,GO:0006869,GO:0007601,GO:0007603,GO:0016020,GO:0016887,GO:0042626,GO:0043231,GO:0045332,GO:0045494,GO:0055085,GO:0090555,GO:0097381,GO:0140326,GO:0140327,GO:0140347	retinoid metabolic process|transporter activity|lipid transporter activity|ATP binding|phospholipid transporter activity|endoplasmic reticulum|integral component of plasma membrane|phospholipid transfer to membrane|lipid transport|visual perception|phototransduction, visible light|membrane|ATPase activity|ATPase-coupled transmembrane transporter activity|intracellular membrane-bounded organelle|p…	hsa02010	ABC transporters
ABCA5	0.913065	0.341271		1.10668	0.258911		1.0155	0.891203		0.824894	0.00396325		0.918549	0.364136		0.898966	0.173066		4.04912	4.56663	4.07942	3.62276	4.21999	3.7207	3.6235	3.41836	3.40863	3.82562	3.89223	3.72122	23461	ATP binding cassette subfamily A member 5	GO:0000139,GO:0005319,GO:0005524,GO:0005764,GO:0005765,GO:0005770,GO:0005794,GO:0006869,GO:0010745,GO:0016021,GO:0016887,GO:0031902,GO:0033344,GO:0034375,GO:0042626,GO:0043231,GO:0043691,GO:0055085	Golgi membrane|lipid transporter activity|ATP binding|lysosome|lysosomal membrane|late endosome|Golgi apparatus|lipid transport|negative regulation of macrophage derived foam cell differentiation|integral component of membrane|ATPase activity|late endosome membrane|cholesterol efflux|high-density lipoprotein particle remodeling|ATPase-coupled transmembrane transporter activity|intracellular membr…	hsa02010	ABC transporters
ABCA6	0.471627	0.662612		0.266036	0.255797		1.83575	0.811122		1.77707	0.583262		6.91324	0.170088		0.25673	0.432148		0.0180622	0.014319	0.0364739	0.0246569	0.00370067	0.00371724	0.0405771	0.0154922	0.0653385	0.0175213	0	0	23460	ATP binding cassette subfamily A member 6	GO:0005319,GO:0005524,GO:0005654,GO:0005886,GO:0006869,GO:0016021,GO:0042626,GO:0043231,GO:0055085	lipid transporter activity|ATP binding|nucleoplasm|plasma membrane|lipid transport|integral component of membrane|ATPase-coupled transmembrane transporter activity|intracellular membrane-bounded organelle|transmembrane transport	hsa02010	ABC transporters
ABCA7	0.867495	0.145884		1.02923	0.869144		0.92766	0.508336		0.842708	0.0870039		0.902136	0.499105		0.935054	0.584909		3.43663	3.28191	3.38861	2.74671	2.86509	3.13465	2.90935	3.15818	2.44022	2.89651	3.17067	3.40845	10347	ATP binding cassette subfamily A member 7	GO:0000139,GO:0001891,GO:0005319,GO:0005524,GO:0005548,GO:0005783,GO:0005794,GO:0005886,GO:0006869,GO:0006909,GO:0007613,GO:0008542,GO:0009986,GO:0010875,GO:0016021,GO:0016887,GO:0018149,GO:0019216,GO:0030054,GO:0031901,GO:0032587,GO:0033344,GO:0033700,GO:0034188,GO:0034205,GO:0034380,GO:0034504,GO:0038027,GO:0042626,GO:0042985,GO:0043231,GO:0043409,GO:0044857,GO:0045332,GO:0045806,GO:0050766,GO:…	Golgi membrane|phagocytic cup|lipid transporter activity|ATP binding|phospholipid transporter activity|endoplasmic reticulum|Golgi apparatus|plasma membrane|lipid transport|phagocytosis|memory|visual learning|cell surface|positive regulation of cholesterol efflux|integral component of membrane|ATPase activity|peptide cross-linking|regulation of lipid metabolic process|cell junction|early endosome…	hsa02010	ABC transporters
ABCA8	0.917792	0.901833		1.24451	0.709077		0.98939	0.98822		0.737367	0.522842		0.796059	0.76715		0.92737	0.923485		0.152469	0.177753	0.217333	0.205514	0.133223	0.161507	0.137376	0.11539	0.149412	0.278407	0.106935	0.122233	10351	ATP binding cassette subfamily A member 8	GO:0005319,GO:0005524,GO:0005783,GO:0005886,GO:0006686,GO:0006869,GO:0008559,GO:0010874,GO:0010875,GO:0016021,GO:0016323,GO:0030301,GO:0033344,GO:0042626,GO:0042908,GO:0043231,GO:0055085,GO:0140359	lipid transporter activity|ATP binding|endoplasmic reticulum|plasma membrane|sphingomyelin biosynthetic process|lipid transport|ATPase-coupled xenobiotic transmembrane transporter activity|regulation of cholesterol efflux|positive regulation of cholesterol efflux|integral component of membrane|basolateral plasma membrane|cholesterol transport|cholesterol efflux|ATPase-coupled transmembrane transp…	hsa02010	ABC transporters
ABCA9	1.54744	0.810718		1.66628	0.755488		3.36489	0.410942		0.928154	0.971009		2.01836	0.776909		0.459978	0.714837		0.00377707	0.0299432	0.0152544	0.0405124	0.0309545	0.00388664	0.0231416	0.00404955	0.0179779	0.00732793	0	0.0152523	10350	ATP binding cassette subfamily A member 9	GO:0005319,GO:0005524,GO:0006869,GO:0016021,GO:0042626,GO:0043231,GO:0055085	lipid transporter activity|ATP binding|lipid transport|integral component of membrane|ATPase-coupled transmembrane transporter activity|intracellular membrane-bounded organelle|transmembrane transport	hsa02010	ABC transporters
ABCB1	0.929346	0.466925		1.0617	0.649451		1.20284	0.0263156		0.875266	0.152247		1.13411	0.348719		0.772565	0.000424891		6.73297	7.18715	6.53073	5.7523	6.78186	6.42872	5.33302	5.63615	6.88094	5.21366	4.69696	5.92585	5243	ATP binding cassette subfamily B member 1	GO:0000086,GO:0005515,GO:0005524,GO:0005654,GO:0005886,GO:0008559,GO:0009986,GO:0015562,GO:0016020,GO:0016021,GO:0016324,GO:0016887,GO:0022857,GO:0031625,GO:0042493,GO:0042626,GO:0042910,GO:0042969,GO:0042971,GO:0045332,GO:0046865,GO:0046943,GO:0047484,GO:0055085,GO:0070062,GO:0070633,GO:0072089,GO:0090554,GO:0090555,GO:0098591,GO:0099038,GO:0099040,GO:0140115,GO:0140328,GO:0150104,GO:1901529,GO:…	G2/M transition of mitotic cell cycle|protein binding|ATP binding|nucleoplasm|plasma membrane|ATPase-coupled xenobiotic transmembrane transporter activity|cell surface|efflux transmembrane transporter activity|membrane|integral component of membrane|apical plasma membrane|ATPase activity|transmembrane transporter activity|ubiquitin protein ligase binding|response to drug|ATPase-coupled transmembr…	hsa02010,hsa04976,hsa05206,hsa05226	ABC transporters|Bile secretion|MicroRNAs in cancer|Gastric cancer
ABCB10	1.05205	0.585549		1.07917	0.342431		1.03249	0.704655		0.97471	0.786976		0.95775	0.672556		1.01882	0.864212		8.03693	8.70262	8.49084	8.57359	9.31279	8.58773	8.31557	7.85776	8.3601	8.58621	8.41369	8.76371	23456	ATP binding cassette subfamily B member 10	GO:0005515,GO:0005524,GO:0005743,GO:0006839,GO:0016887,GO:0032592,GO:0042626,GO:0042802,GO:0055085	protein binding|ATP binding|mitochondrial inner membrane|mitochondrial transport|ATPase activity|integral component of mitochondrial membrane|ATPase-coupled transmembrane transporter activity|identical protein binding|transmembrane transport	hsa02010	ABC transporters
ABCB4	0.509864	0.805572								0.487828	0.755683					0.292825	0.626761		0.0139387	0	0.0211102	0	0.00356976	0.014343	0.00355835	0	0.0132689	0.00676062	0.0034623	0	5244	ATP binding cassette subfamily B member 4	GO:0005515,GO:0005524,GO:0005548,GO:0005654,GO:0005737,GO:0005829,GO:0005886,GO:0005887,GO:0005925,GO:0006629,GO:0015629,GO:0016020,GO:0016021,GO:0016324,GO:0016887,GO:0019216,GO:0030136,GO:0032376,GO:0032782,GO:0042626,GO:0045121,GO:0045332,GO:0046581,GO:0055085,GO:0055088,GO:0061092,GO:0070062,GO:0090554,GO:0099038,GO:0099040,GO:1901557,GO:1903413,GO:2001140	protein binding|ATP binding|phospholipid transporter activity|nucleoplasm|cytoplasm|cytosol|plasma membrane|integral component of plasma membrane|focal adhesion|lipid metabolic process|actin cytoskeleton|membrane|integral component of membrane|apical plasma membrane|ATPase activity|regulation of lipid metabolic process|clathrin-coated vesicle|positive regulation of cholesterol transport|bile acid…	hsa02010,hsa04976	ABC transporters|Bile secretion
ABCB6	0.929589	0.636493		0.582093	0.000288578	Down	0.540319	2.95e-19	Down	1.59654	4.23e-11	Up	0.929017	0.504574		1.71996	2.98e-24	Up	13.3952	12.3811	11.0674	9.60128	10.9246	13.65	21.2196	20.7854	16.7309	20.257	22.0313	21.2503	10058	ATP binding cassette subfamily B member 6 (Langereis blood group)	GO:0000139,GO:0005524,GO:0005654,GO:0005739,GO:0005740,GO:0005741,GO:0005768,GO:0005774,GO:0005783,GO:0005789,GO:0005794,GO:0005829,GO:0005886,GO:0006779,GO:0006879,GO:0007420,GO:0010008,GO:0015439,GO:0015562,GO:0015886,GO:0016021,GO:0016887,GO:0020037,GO:0031307,GO:0035351,GO:0042626,GO:0043190,GO:0043588,GO:0055085,GO:0070062	Golgi membrane|ATP binding|nucleoplasm|mitochondrion|mitochondrial envelope|mitochondrial outer membrane|endosome|vacuolar membrane|endoplasmic reticulum|endoplasmic reticulum membrane|Golgi apparatus|cytosol|plasma membrane|porphyrin-containing compound biosynthetic process|cellular iron ion homeostasis|brain development|endosome membrane|ATPase-coupled heme transmembrane transporter activity|ef…	hsa02010	ABC transporters
ABCB7	0.899104	0.115235		1.03993	0.641733		0.951265	0.470533		0.864451	0.0144402		0.915661	0.242478		0.94504	0.497096		12.7597	14.6919	14.0206	12.2655	12.1024	12.8137	12.0944	12.2205	11.4641	13.0789	12.5042	13.6963	22	ATP binding cassette subfamily B member 7	GO:0005515,GO:0005524,GO:0005743,GO:0006879,GO:0015232,GO:0015886,GO:0016021,GO:0016887,GO:0042626,GO:0055085	protein binding|ATP binding|mitochondrial inner membrane|cellular iron ion homeostasis|heme transmembrane transporter activity|heme transport|integral component of membrane|ATPase activity|ATPase-coupled transmembrane transporter activity|transmembrane transport	hsa02010	ABC transporters
ABCB8	1.00928	0.947786		1.05057	0.596951		1.02225	0.827468		0.960568	0.665858		0.974011	0.839311		0.987213	0.922663		10.0331	8.97489	9.06131	9.16946	9.14548	9.94289	8.89402	9.39494	8.62726	8.83126	9.98622	8.96506	11194	ATP binding cassette subfamily B member 8	GO:0005515,GO:0005524,GO:0005654,GO:0005730,GO:0005739,GO:0005743,GO:0016021,GO:0016887,GO:0031966,GO:0042626,GO:0043190,GO:0055085,GO:0062157,GO:0071805	protein binding|ATP binding|nucleoplasm|nucleolus|mitochondrion|mitochondrial inner membrane|integral component of membrane|ATPase activity|mitochondrial membrane|ATPase-coupled transmembrane transporter activity|ATP-binding cassette (ABC) transporter complex|transmembrane transport|mitochondrial ATP-gated potassium channel complex|potassium ion transmembrane transport	hsa02010	ABC transporters
ABCB9	0.873347	0.490472		0.954518	0.866376		1.06186	0.776156		0.914878	0.678381		1.11356	0.690274		0.822413	0.239273		1.24698	1.09612	1.19212	0.933137	1.11616	1.03164	1.31142	1.03935	0.879453	1.00067	0.926146	0.987021	23457	ATP binding cassette subfamily B member 9	GO:0002474,GO:0005515,GO:0005524,GO:0005764,GO:0005765,GO:0005769,GO:0005783,GO:0015031,GO:0015433,GO:0015440,GO:0015833,GO:0016021,GO:0016887,GO:0019885,GO:0022857,GO:0030176,GO:0042288,GO:0042626,GO:0042803,GO:0042824,GO:0043231,GO:0046978,GO:0055085	antigen processing and presentation of peptide antigen via MHC class I|protein binding|ATP binding|lysosome|lysosomal membrane|early endosome|endoplasmic reticulum|protein transport|ATPase-coupled peptide antigen transmembrane transporter activity|ATPase-coupled peptide transmembrane transporter activity|peptide transport|integral component of membrane|ATPase activity|antigen processing and prese…	hsa02010,hsa04142	ABC transporters|Lysosome
ABCC1	1.02354	0.751643		0.830651	4.51e-07		0.883306	0.000340347		1.23201	3.24e-08		1.06448	0.232003		1.15865	5.06e-05		19.011	17.8401	17.7916	18.3883	18.2705	19.1224	21.7601	22.5193	22.899	20.5677	21.6811	21.2197	4363	ATP binding cassette subfamily C member 1	GO:0005524,GO:0005886,GO:0005887,GO:0006691,GO:0008559,GO:0009235,GO:0009925,GO:0015420,GO:0015431,GO:0015562,GO:0015889,GO:0016020,GO:0016323,GO:0016324,GO:0016328,GO:0016887,GO:0034040,GO:0034634,GO:0034775,GO:0042493,GO:0042626,GO:0042908,GO:0042910,GO:0042969,GO:0042971,GO:0045332,GO:0046943,GO:0050729,GO:0055085,GO:0060326,GO:0070062,GO:0070633,GO:0071716,GO:0099039,GO:0140115,GO:0140359,GO:…	ATP binding|plasma membrane|integral component of plasma membrane|leukotriene metabolic process|ATPase-coupled xenobiotic transmembrane transporter activity|cobalamin metabolic process|basal plasma membrane|ATPase-coupled vitamin B12 transmembrane transporter activity|ATPase-coupled glutathione S-conjugate transmembrane transporter activity|efflux transmembrane transporter activity|cobalamin tran…	hsa01523,hsa02010,hsa04071,hsa04977,hsa05206	Antifolate resistance|ABC transporters|Sphingolipid signaling pathway|Vitamin digestion and absorption|MicroRNAs in cancer
ABCC10	1.08231	0.524755		1.00101	0.996096		1.05955	0.636203		1.08102	0.442518		1.0595	0.698056		1.02139	0.897445		3.36402	3.31653	3.57898	3.47733	3.53872	4.05919	3.66357	3.86037	3.54637	3.1214	3.64162	3.74351	89845	ATP binding cassette subfamily C member 10	GO:0005524,GO:0005765,GO:0005886,GO:0006691,GO:0008559,GO:0015431,GO:0016020,GO:0016021,GO:0016323,GO:0016887,GO:0042626,GO:0042908,GO:0055085,GO:0071716,GO:0098656,GO:0140359	ATP binding|lysosomal membrane|plasma membrane|leukotriene metabolic process|ATPase-coupled xenobiotic transmembrane transporter activity|ATPase-coupled glutathione S-conjugate transmembrane transporter activity|membrane|integral component of membrane|basolateral plasma membrane|ATPase activity|ATPase-coupled transmembrane transporter activity|xenobiotic transport|transmembrane transport|leukotri…	hsa02010	ABC transporters
ABCC11	0.34271	0.49215		1.42782	0.881041		0.665383	0.817359		0.24078	0.267807		0.468039	0.70812		0.514499	0.66581		0	0.0624394	0.0363537	0	0.0153686	0.0185249	0.0030639	0.00321691	0.0171377	0.0029106	0.0208683	0.0272615	85320	ATP binding cassette subfamily C member 11	GO:0005524,GO:0005774,GO:0005886,GO:0005887,GO:0008514,GO:0008559,GO:0015216,GO:0015431,GO:0015432,GO:0015711,GO:0015721,GO:0015865,GO:0016020,GO:0016324,GO:0016887,GO:0030659,GO:0042626,GO:0042908,GO:0055085,GO:0070062,GO:0071716,GO:0098656	ATP binding|vacuolar membrane|plasma membrane|integral component of plasma membrane|organic anion transmembrane transporter activity|ATPase-coupled xenobiotic transmembrane transporter activity|purine nucleotide transmembrane transporter activity|ATPase-coupled glutathione S-conjugate transmembrane transporter activity|ATPase-coupled bile acid transmembrane transporter activity|organic anion tran…	hsa02010	ABC transporters
ABCC2	1.02962	0.604453		0.536908	1.07e-103	Down	0.530735	5.74e-121	Down	1.91738	6.66e-110	Up	0.989472	0.886953		1.93979	2.05e-128	Up	34.1918	32.6374	32.4454	33.6802	33.2887	34.9728	65.4536	61.6129	62.8901	61.5897	67.428	64.0388	1244	ATP binding cassette subfamily C member 2	GO:0005515,GO:0005524,GO:0005886,GO:0005887,GO:0006855,GO:0006954,GO:0006979,GO:0007565,GO:0008514,GO:0008559,GO:0009408,GO:0009986,GO:0010629,GO:0015127,GO:0015694,GO:0015721,GO:0015722,GO:0015723,GO:0015732,GO:0016020,GO:0016324,GO:0016887,GO:0019904,GO:0030644,GO:0031427,GO:0031526,GO:0032355,GO:0033762,GO:0035690,GO:0038183,GO:0042178,GO:0042626,GO:0042910,GO:0043627,GO:0046581,GO:0046618,GO:…	protein binding|ATP binding|plasma membrane|integral component of plasma membrane|drug transmembrane transport|inflammatory response|response to oxidative stress|female pregnancy|organic anion transmembrane transporter activity|ATPase-coupled xenobiotic transmembrane transporter activity|response to heat|cell surface|negative regulation of gene expression|bilirubin transmembrane transporter activ…	hsa01523,hsa01524,hsa02010,hsa04976	Antifolate resistance|Platinum drug resistance|ABC transporters|Bile secretion
ABCC3	0.911553	0.12246		0.567749	5.68e-49	Down	0.604238	1.27e-40	Down	1.6053	8.44e-36	Up	1.06529	0.290089		1.50843	3.87e-28	Up	29.8832	26.5659	27.5402	23.5705	25.7073	27.0997	46.5795	45.2968	42.696	40.4789	45.436	41.1045	8714	ATP binding cassette subfamily C member 3	GO:0005524,GO:0005886,GO:0006855,GO:0008559,GO:0015164,GO:0015431,GO:0015432,GO:0015721,GO:0015722,GO:0015779,GO:0016020,GO:0016021,GO:0016887,GO:0042626,GO:0042908,GO:0042910,GO:0055085,GO:0071714,GO:0071716,GO:0098656,GO:0150104	ATP binding|plasma membrane|drug transmembrane transport|ATPase-coupled xenobiotic transmembrane transporter activity|glucuronoside transmembrane transporter activity|ATPase-coupled glutathione S-conjugate transmembrane transporter activity|ATPase-coupled bile acid transmembrane transporter activity|bile acid and bile salt transport|canalicular bile acid transport|glucuronoside transport|membrane…	hsa01523,hsa02010,hsa04976	Antifolate resistance|ABC transporters|Bile secretion
ABCC4	1.13528	0.0465263		0.994896	0.96493		1.13211	0.0375738		1.14093	0.0274078		1.13911	0.0642749		1.00271	0.982215		5.61154	5.36254	5.76503	6.39903	6.13685	6.4135	6.27131	6.30231	6.48111	5.90988	5.45347	5.456	10257	ATP binding cassette subfamily C member 4	GO:0002576,GO:0005515,GO:0005524,GO:0005886,GO:0010243,GO:0014070,GO:0015216,GO:0015431,GO:0015562,GO:0015662,GO:0016020,GO:0016021,GO:0016323,GO:0016324,GO:0016404,GO:0016887,GO:0031088,GO:0032310,GO:0038183,GO:0042493,GO:0042626,GO:0042908,GO:0042910,GO:0048661,GO:0055085,GO:0055114,GO:0060271,GO:0070730,GO:0071716,GO:0098591,GO:0098656,GO:0140115,GO:0150104	platelet degranulation|protein binding|ATP binding|plasma membrane|response to organonitrogen compound|response to organic cyclic compound|purine nucleotide transmembrane transporter activity|ATPase-coupled glutathione S-conjugate transmembrane transporter activity|efflux transmembrane transporter activity|ion transmembrane transporter activity, phosphorylative mechanism|membrane|integral compone…	hsa01523,hsa02010,hsa04024,hsa04976	Antifolate resistance|ABC transporters|cAMP signaling pathway|Bile secretion
ABCC5	0.992719	0.958911		0.848666	0.00315544		0.898679	0.0772554		1.16957	0.00553849		1.06004	0.476241		1.10454	0.154275		5.98619	5.31333	5.47792	5.49879	5.26775	5.84456	6.46401	6.56989	6.5488	6.48828	6.1086	5.97615	10057	ATP binding cassette subfamily C member 5	GO:0005524,GO:0005796,GO:0005886,GO:0005887,GO:0008514,GO:0010008,GO:0015216,GO:0015562,GO:0015865,GO:0016020,GO:0016323,GO:0016324,GO:0016887,GO:0030213,GO:0034634,GO:0034775,GO:0042626,GO:0042908,GO:0042910,GO:0055085,GO:0140115,GO:0150104	ATP binding|Golgi lumen|plasma membrane|integral component of plasma membrane|organic anion transmembrane transporter activity|endosome membrane|purine nucleotide transmembrane transporter activity|efflux transmembrane transporter activity|purine nucleotide transport|membrane|basolateral plasma membrane|apical plasma membrane|ATPase activity|hyaluronan biosynthetic process|glutathione transmembra…	hsa01523,hsa02010	Antifolate resistance|ABC transporters
ABCC6	0.393691	0.550365		0.628345	0.821034		0.31178	0.315211		0.625911	0.7415		0.495913	0.641564		1.2625	0.87631		0.0176573	0.0262462	0.0356561	0.00860861	0.0135664	0.00908474	0.0225383	0.0189311	0.00840442	0.0299749	0.0394738	0.0311948	368	ATP binding cassette subfamily C member 6	GO:0005215,GO:0005524,GO:0005654,GO:0005789,GO:0005886,GO:0006855,GO:0007601,GO:0008559,GO:0015431,GO:0015867,GO:0016020,GO:0016021,GO:0016323,GO:0016324,GO:0016328,GO:0016887,GO:0030504,GO:0030505,GO:0042493,GO:0042626,GO:0042908,GO:0055085,GO:0071716,GO:0098656	transporter activity|ATP binding|nucleoplasm|endoplasmic reticulum membrane|plasma membrane|drug transmembrane transport|visual perception|ATPase-coupled xenobiotic transmembrane transporter activity|ATPase-coupled glutathione S-conjugate transmembrane transporter activity|ATP transport|membrane|integral component of membrane|basolateral plasma membrane|apical plasma membrane|lateral plasma membr…	hsa02010	ABC transporters
ABCC9	1.27816	0.0287488		1.3065	0.00980962		1.59476	9.68e-07	Up	0.978038	0.907465		1.22165	0.202446		0.801469	0.111905		1.42285	1.50631	1.19866	1.84985	1.75937	1.65206	1.28147	1.27598	1.46946	1.01732	1.03028	1.26987	10060	ATP binding cassette subfamily C member 9	GO:0005261,GO:0005267,GO:0005524,GO:0005886,GO:0008281,GO:0008282,GO:0015272,GO:0015459,GO:0016020,GO:0016887,GO:0019829,GO:0022857,GO:0030017,GO:0031004,GO:0033198,GO:0042626,GO:0044325,GO:0051607,GO:0055085,GO:0061337,GO:0071805,GO:0098655,GO:0098662,GO:0150104,GO:1903779,GO:1990573	cation channel activity|potassium channel activity|ATP binding|plasma membrane|sulfonylurea receptor activity|inward rectifying potassium channel|ATP-activated inward rectifier potassium channel activity|potassium channel regulator activity|membrane|ATPase activity|ATPase-coupled cation transmembrane transporter activity|transmembrane transporter activity|sarcomere|potassium ion-transporting ATPa…	hsa02010	ABC transporters
ABCD1	1.05328	0.481117		0.969514	0.652354		0.950256	0.327063		1.08621	0.136315		0.981157	0.817439		1.10832	0.045729		30.4511	26.7812	28.8564	28.8462	30.0973	31.5053	31.4263	30.3991	31.4874	30.9957	31.7775	32.8741	215	ATP binding cassette subfamily D member 1	GO:0002082,GO:0005324,GO:0005515,GO:0005524,GO:0005737,GO:0005765,GO:0005777,GO:0005778,GO:0005779,GO:0005789,GO:0005829,GO:0006635,GO:0007031,GO:0015607,GO:0015910,GO:0015916,GO:0015919,GO:0016020,GO:0016887,GO:0019899,GO:0030497,GO:0031966,GO:0031998,GO:0032000,GO:0033540,GO:0036109,GO:0036113,GO:0042626,GO:0042758,GO:0042760,GO:0042802,GO:0042803,GO:0043217,GO:0043531,GO:0043651,GO:0048471,GO:…	regulation of oxidative phosphorylation|long-chain fatty acid transporter activity|protein binding|ATP binding|cytoplasm|lysosomal membrane|peroxisome|peroxisomal membrane|integral component of peroxisomal membrane|endoplasmic reticulum membrane|cytosol|fatty acid beta-oxidation|peroxisome organization|ABC-type fatty-acyl-CoA transporter|long-chain fatty acid import into peroxisome|fatty-acyl-CoA…	hsa02010,hsa04146	ABC transporters|Peroxisome
ABCD3	1.02085	0.827985		0.99997	0.999595		0.898477	0.0386023		1.02072	0.787404		0.899402	0.0651566		1.13607	0.00721545		19.4594	21.0842	19.7446	21.1084	21.226	19.0362	21.1843	19.793	20.425	22.8618	24.0076	21.7832	5825	ATP binding cassette subfamily D member 3	GO:0005324,GO:0005515,GO:0005524,GO:0005739,GO:0005777,GO:0005778,GO:0005782,GO:0005829,GO:0006633,GO:0006635,GO:0007031,GO:0014070,GO:0015910,GO:0016020,GO:0016021,GO:0016887,GO:0042493,GO:0042626,GO:0042760,GO:0042803,GO:0043231,GO:0043621,GO:0055085	long-chain fatty acid transporter activity|protein binding|ATP binding|mitochondrion|peroxisome|peroxisomal membrane|peroxisomal matrix|cytosol|fatty acid biosynthetic process|fatty acid beta-oxidation|peroxisome organization|response to organic cyclic compound|long-chain fatty acid import into peroxisome|membrane|integral component of membrane|ATPase activity|response to drug|ATPase-coupled tran…	hsa02010,hsa04146	ABC transporters|Peroxisome
ABCD4	1.05896	0.706457		0.970752	0.86431		1.02185	0.88731		1.0907	0.504267		1.05373	0.78297		1.03617	0.838702		4.52605	4.95496	4.81355	4.90081	5.15764	5.0388	5.77499	4.74164	5.03898	5.10972	5.19938	4.53438	5826	ATP binding cassette subfamily D member 4	GO:0005324,GO:0005515,GO:0005524,GO:0005765,GO:0005777,GO:0005778,GO:0005789,GO:0006635,GO:0007031,GO:0009235,GO:0015910,GO:0016021,GO:0016887,GO:0042626,GO:0042760,GO:0043190,GO:0055085,GO:1990830	long-chain fatty acid transporter activity|protein binding|ATP binding|lysosomal membrane|peroxisome|peroxisomal membrane|endoplasmic reticulum membrane|fatty acid beta-oxidation|peroxisome organization|cobalamin metabolic process|long-chain fatty acid import into peroxisome|integral component of membrane|ATPase activity|ATPase-coupled transmembrane transporter activity|very long-chain fatty acid…	hsa02010,hsa04146	ABC transporters|Peroxisome
ABCE1	1.03305	0.607618		1.08104	0.0680152		0.99078	0.872267		0.955422	0.392318		0.917462	0.0477255		1.04253	0.448331		46.8539	51.7511	47.9326	50.4152	51.7043	48.8433	46.6228	45.3854	47.6805	52.3523	50.1477	50.6078	6059	ATP binding cassette subfamily E member 1	GO:0000054,GO:0005506,GO:0005515,GO:0005524,GO:0005737,GO:0005739,GO:0005759,GO:0005829,GO:0005852,GO:0006413,GO:0006415,GO:0016020,GO:0016032,GO:0016887,GO:0043024,GO:0051607,GO:0060338,GO:0060698,GO:0060702	ribosomal subunit export from nucleus|iron ion binding|protein binding|ATP binding|cytoplasm|mitochondrion|mitochondrial matrix|cytosol|eukaryotic translation initiation factor 3 complex|translational initiation|translational termination|membrane|viral process|ATPase activity|ribosomal small subunit binding|defense response to virus|regulation of type I interferon-mediated signaling pathway|endor…
ABCF1	1.0595	0.0687832		1.07878	0.0156781		1.08999	0.000538399		0.981967	0.67569		1.01143	0.84833		0.971921	0.448081		120.419	119.918	121.051	126.115	127.325	128.413	117.57	117.34	119.199	118.036	118.144	115.872	23	ATP binding cassette subfamily F member 1	GO:0003723,GO:0005515,GO:0005524,GO:0005635,GO:0005654,GO:0005829,GO:0006412,GO:0006954,GO:0008135,GO:0016020,GO:0016887,GO:0055085	RNA binding|protein binding|ATP binding|nuclear envelope|nucleoplasm|cytosol|translation|inflammatory response|translation factor activity, RNA binding|membrane|ATPase activity|transmembrane transport
ABCF2	1.05961	0.644314		0.992767	0.962711		1.05719	0.583675		1.06716	0.511212		1.06593	0.590114		1.00218	0.989227		6.46345	5.77478	5.98265	5.85519	6.8656	6.54398	6.74998	6.47736	6.18199	5.89026	6.40981	6.00652	10061	ATP binding cassette subfamily F member 2	GO:0005524,GO:0016020,GO:0016887	ATP binding|membrane|ATPase activity	hsa05130	Pathogenic Escherichia coli infection
ABCF3	1.0023	0.983858		0.949296	0.490317		0.961658	0.56377		1.05565	0.384223		1.014	0.890422		1.04213	0.544712		31.8119	31.2614	33.4574	29.7378	33.0299	33.7459	34.7621	34.5566	32.3856	32.6373	34.7125	33.4862	55324	ATP binding cassette subfamily F member 3	GO:0005515,GO:0005524,GO:0016020,GO:0016887,GO:0045296,GO:0051607	protein binding|ATP binding|membrane|ATPase activity|cadherin binding|defense response to virus
ABCG1	1.79557	0.341271		1.59884	0.471293		2.39182	0.0991621		1.12338	0.898015		1.49806	0.688622		0.750734	0.770639		0.0555237	0.031099	0.0341239	0.0800329	0.086556	0.049682	0.0690233	0.0414116	0.0252788	0.0374685	0.01679	0.0365563	9619	ATP binding cassette subfamily G member 1	GO:0000139,GO:0005515,GO:0005524,GO:0005543,GO:0005739,GO:0005768,GO:0005789,GO:0005794,GO:0005886,GO:0008203,GO:0009897,GO:0010033,GO:0010745,GO:0010872,GO:0010887,GO:0015485,GO:0016021,GO:0016887,GO:0019534,GO:0032367,GO:0033344,GO:0033700,GO:0033993,GO:0034041,GO:0034204,GO:0034374,GO:0034375,GO:0034436,GO:0042632,GO:0042803,GO:0042987,GO:0043531,GO:0043691,GO:0045542,GO:0046982,GO:0050714,GO:…	Golgi membrane|protein binding|ATP binding|phospholipid binding|mitochondrion|endosome|endoplasmic reticulum membrane|Golgi apparatus|plasma membrane|cholesterol metabolic process|external side of plasma membrane|response to organic substance|negative regulation of macrophage derived foam cell differentiation|regulation of cholesterol esterification|negative regulation of cholesterol storage|chol…	hsa02010	ABC transporters
ABCG2	0.965471	0.73785		0.828198	0.00417182		0.835379	0.000653227		1.16555	0.0201297		1.00957	0.945872		1.15563	0.00979714		8.31353	9.09215	8.93174	8.90577	8.23838	8.20541	11.1289	9.98824	9.51975	10.101	10.0139	10.3908	9429	ATP binding cassette subfamily G member 2 (Junior blood group)	GO:0005515,GO:0005524,GO:0005654,GO:0005886,GO:0006879,GO:0008514,GO:0008559,GO:0015143,GO:0015225,GO:0015562,GO:0015711,GO:0015747,GO:0015878,GO:0016021,GO:0016324,GO:0031526,GO:0031966,GO:0032217,GO:0032218,GO:0042626,GO:0042802,GO:0042803,GO:0042910,GO:0045121,GO:0046415,GO:0055085,GO:0070633,GO:0097744,GO:0098591,GO:0140115,GO:0150104,GO:1990748,GO:1990962	protein binding|ATP binding|nucleoplasm|plasma membrane|cellular iron ion homeostasis|organic anion transmembrane transporter activity|ATPase-coupled xenobiotic transmembrane transporter activity|urate transmembrane transporter activity|biotin transmembrane transporter activity|efflux transmembrane transporter activity|organic anion transport|urate transport|biotin transport|integral component of…	hsa01523,hsa02010,hsa04976	Antifolate resistance|ABC transporters|Bile secretion
ABCG4	0.0726116	0.186165		0.0928351	0.301283					0.785382	0.895985		1.98775	0.782863		0.395088	0.594702		0.0436332	0.0370615	0.0125872	0	0	0.00641414	0.00636512	0.00668299	0.0593381	0.0120933	0.0185799	0.00629274	64137	ATP binding cassette subfamily G member 4	GO:0005515,GO:0005524,GO:0005886,GO:0016021,GO:0016887,GO:0033344,GO:0042626,GO:0042802,GO:0042803,GO:0046982,GO:0055085,GO:1990830	protein binding|ATP binding|plasma membrane|integral component of membrane|ATPase activity|cholesterol efflux|ATPase-coupled transmembrane transporter activity|identical protein binding|protein homodimerization activity|protein heterodimerization activity|transmembrane transport|cellular response to leukemia inhibitory factor	hsa02010	ABC transporters
ABHD1	1.16321	0.965823		1.70664	0.856211		0.437142	0.658739					0.255686	0.518973		2.66237	0.617019		0.0157196	0.0623094	0.0158716	0.0919669	0.0161035	0	0.0321039	0.0168536	0.0149643	0	0.140568	0.111086	84696	abhydrolase domain containing 1	GO:0003674,GO:0005515,GO:0008126,GO:0008150,GO:0016021,GO:0034338,GO:0044255,GO:0047372,GO:0051792,GO:0051793	molecular_function|protein binding|acetylesterase activity|biological_process|integral component of membrane|short-chain carboxylesterase activity|cellular lipid metabolic process|acylglycerol lipase activity|medium-chain fatty acid biosynthetic process|medium-chain fatty acid catabolic process
ABHD10	0.897962	0.213348		1.02093	0.877069		0.936391	0.474631		0.879427	0.104439		0.918166	0.452621		0.958855	0.712228		11.7944	12.1998	11.4179	10.2506	11.0976	10.3708	10.3866	9.76376	10.9128	11.6618	10.6403	11.7294	55347	abhydrolase domain containing 10, depalmitoylase	GO:0002084,GO:0004553,GO:0005739,GO:0005759,GO:0005829,GO:0008474,GO:0018215,GO:0019391,GO:0052695,GO:0102390	protein depalmitoylation|hydrolase activity, hydrolyzing O-glycosyl compounds|mitochondrion|mitochondrial matrix|cytosol|palmitoyl-(protein) hydrolase activity|protein phosphopantetheinylation|glucuronoside catabolic process|cellular glucuronidation|mycophenolic acid acyl-glucuronide esterase activity
ABHD11	0.743704	0.0105563		0.724442	0.0043809		0.720414	0.00210786		1.02641	0.881977		0.995458	0.985385		1.03223	0.873434		7.7228	7.33842	7.29902	5.39846	5.41877	5.76961	7.23792	8.01527	7.65384	7.86782	8.16375	7.10222	83451	abhydrolase domain containing 11	GO:0003674,GO:0005575,GO:0005739,GO:0008150,GO:0016787	molecular_function|cellular_component|mitochondrion|biological_process|hydrolase activity
ABHD12	1.02303	0.843366		1.01979	0.864444		0.981823	0.854812		1.003	0.977696		0.963696	0.699068		1.04186	0.600074		20.2937	19.7551	20.5714	21.2463	18.5049	22.0804	21.1526	20.135	19.3953	20.407	20.6973	22.205	26090	abhydrolase domain containing 12, lysophospholipase	GO:0002084,GO:0004620,GO:0004622,GO:0005789,GO:0005886,GO:0006660,GO:0007628,GO:0008474,GO:0009395,GO:0010996,GO:0016020,GO:0016021,GO:0018215,GO:0032281,GO:0032839,GO:0046464,GO:0046475,GO:0047372,GO:0050727,GO:0052651	protein depalmitoylation|phospholipase activity|lysophospholipase activity|endoplasmic reticulum membrane|plasma membrane|phosphatidylserine catabolic process|adult walking behavior|palmitoyl-(protein) hydrolase activity|phospholipid catabolic process|response to auditory stimulus|membrane|integral component of membrane|protein phosphopantetheinylation|AMPA glutamate receptor complex|dendrite cyt…
ABHD13	0.937392	0.67583		1.03295	0.856741		0.950281	0.702328		0.907416	0.483618		0.920921	0.640164		0.986259	0.946139		2.58592	2.97531	2.43188	2.51344	2.46318	2.49542	2.48057	2.67519	2.08869	2.66452	2.86027	2.37741	84945	abhydrolase domain containing 13	GO:0002084,GO:0008474,GO:0016020,GO:0016021,GO:0018215,GO:0032839	protein depalmitoylation|palmitoyl-(protein) hydrolase activity|membrane|integral component of membrane|protein phosphopantetheinylation|dendrite cytoplasm
ABHD14A	0.830578	0.586462		0.970858	0.949174		0.747027	0.24259		0.855394	0.577655		0.770108	0.364107		1.11197	0.726867		4.15492	3.6284	3.17255	4.05138	2.76665	2.24461	3.87153	2.58927	2.8923	4.58469	3.58642	4.03724	25864	abhydrolase domain containing 14A	GO:0005737,GO:0016021,GO:0016787	cytoplasm|integral component of membrane|hydrolase activity
ABHD14B	0.879118	0.164546		0.959321	0.71218		0.861563	0.0239508		0.916326	0.391606		0.899009	0.280536		1.02016	0.892951		19.6878	24.2983	19.9234	19.0808	18.0753	18.8622	20.2563	20.4844	17.7195	23.0336	21.9176	20.3874	84836	abhydrolase domain containing 14B	GO:0005515,GO:0005634,GO:0005654,GO:0005730,GO:0005737,GO:0005829,GO:0016787,GO:0045944,GO:0050427,GO:0070062	protein binding|nucleus|nucleoplasm|nucleolus|cytoplasm|cytosol|hydrolase activity|positive regulation of transcription by RNA polymerase II|3'-phosphoadenosine 5'-phosphosulfate metabolic process|extracellular exosome
ABHD15	0.95632	0.804495		0.768434	0.00572376		0.950337	0.719506		1.24429	0.0243314		1.238	0.0453002		1.00613	0.975646		3.93195	4.32057	4.6263	3.77212	4.25535	4.2581	5.69074	5.08252	5.21457	4.52167	4.31628	4.14549	116236	abhydrolase domain containing 15	GO:0005515,GO:0005576,GO:0016020,GO:0034338,GO:0044255,GO:0047372	protein binding|extracellular region|membrane|short-chain carboxylesterase activity|cellular lipid metabolic process|acylglycerol lipase activity
ABHD16A	0.945124	0.591564		1.04846	0.704939		0.914007	0.276328		0.901334	0.269613		0.872619	0.203619		1.03396	0.784189		13.8768	13.7631	14.8409	12.8806	13.3371	13.8259	14.0973	11.3532	12.7451	14.2585	13.9298	15.8369	7920	abhydrolase domain containing 16A, phospholipase	GO:0004620,GO:0004622,GO:0005515,GO:0006660,GO:0008474,GO:0016020,GO:0016021,GO:0018215,GO:0047372,GO:0052651,GO:0098734,GO:1905344	phospholipase activity|lysophospholipase activity|protein binding|phosphatidylserine catabolic process|palmitoyl-(protein) hydrolase activity|membrane|integral component of membrane|protein phosphopantetheinylation|acylglycerol lipase activity|monoacylglycerol catabolic process|macromolecule depalmitoylation|prostaglandin catabolic process
ABHD16B	0.746883	0.924015		0.419953	0.626889		0.277252	0.315255		1.78196	0.742111		0.65937	0.810809		2.70376	0.508502		0.0742647	0	0.074983	0.0724139	0.0190196	0.0191048	0.0379175	0.139339	0.0883704	0.108061	0.221364	0.0749727	140701	abhydrolase domain containing 16B	GO:0004620,GO:0005654,GO:0006660,GO:0008474,GO:0016020,GO:0018215,GO:0047372,GO:0052651,GO:0098734	phospholipase activity|nucleoplasm|phosphatidylserine catabolic process|palmitoyl-(protein) hydrolase activity|membrane|protein phosphopantetheinylation|acylglycerol lipase activity|monoacylglycerol catabolic process|macromolecule depalmitoylation
ABHD17A	1.04762	0.75757		1.03423	0.814496		1.02212	0.865735		1.01276	0.930867		0.989317	0.954883		1.0248	0.876262		4.36491	4.2081	3.71592	4.09552	4.13403	4.61335	3.93159	4.32108	4.16988	4.17927	4.08629	4.35975	81926	abhydrolase domain containing 17A, depalmitoylase	GO:0002084,GO:0005515,GO:0005886,GO:0008474,GO:0010008,GO:0016020,GO:0016607,GO:0018215,GO:0043197,GO:0043231,GO:0055038,GO:0072657,GO:0098978,GO:0099031,GO:0099033,GO:0099175,GO:1902817,GO:1905668	protein depalmitoylation|protein binding|plasma membrane|palmitoyl-(protein) hydrolase activity|endosome membrane|membrane|nuclear speck|protein phosphopantetheinylation|dendritic spine|intracellular membrane-bounded organelle|recycling endosome membrane|protein localization to membrane|glutamatergic synapse|anchored component of postsynaptic density membrane|anchored component of postsynaptic re…
ABHD17B	1.04309	0.753527		0.938295	0.610396		0.978987	0.868305		1.11149	0.27308		1.04454	0.782863		1.06535	0.582309		6.34245	6.57313	6.05026	6.84792	6.03712	6.83916	6.35513	6.94875	7.72323	7.23562	6.25579	6.75641	51104	abhydrolase domain containing 17B, depalmitoylase	GO:0002084,GO:0005886,GO:0008474,GO:0010008,GO:0016020,GO:0018215,GO:0043197,GO:0055038,GO:0098978,GO:0099031,GO:0099033,GO:0099175,GO:1902473,GO:1902817,GO:1902950,GO:1905668	protein depalmitoylation|plasma membrane|palmitoyl-(protein) hydrolase activity|endosome membrane|membrane|protein phosphopantetheinylation|dendritic spine|recycling endosome membrane|glutamatergic synapse|anchored component of postsynaptic density membrane|anchored component of postsynaptic recycling endosome membrane|regulation of postsynapse organization|regulation of protein localization to s…
ABHD17C	1.32966	2.92e-08		1.07495	0.360926		1.3592	5.86e-11		1.23674	0.000158051		1.2658	3.39e-05		0.978152	0.829441		20.9522	21.3668	19.6869	27.9641	25.7278	28.5214	24.7834	24.4498	27.2673	20.1655	20.0954	20.5364	58489	abhydrolase domain containing 17C, depalmitoylase	GO:0002084,GO:0005515,GO:0005886,GO:0008474,GO:0010008,GO:0018215,GO:0043197,GO:0055038,GO:0098839,GO:0098978,GO:0099175,GO:1902817,GO:1905668	protein depalmitoylation|protein binding|plasma membrane|palmitoyl-(protein) hydrolase activity|endosome membrane|protein phosphopantetheinylation|dendritic spine|recycling endosome membrane|postsynaptic density membrane|glutamatergic synapse|regulation of postsynapse organization|negative regulation of protein localization to microtubule|positive regulation of protein localization to endosome
ABHD18	0.9592	0.83374		0.96461	0.857746		0.843994	0.151246		0.994202	0.978695		0.875789	0.419741		1.13642	0.358347		4.51078	4.36626	4.19513	4.36775	4.07415	4.06008	3.91149	4.65666	4.40363	4.64982	4.84578	5.39903	80167	abhydrolase domain containing 18	GO:0005576	extracellular region
ABHD2	0.946313	0.665553		0.837797	0.0468425		0.912088	0.352279		1.12936	0.137156		1.08986	0.466389		1.03738	0.765627		6.31251	6.50973	6.37974	5.36271	6.29765	6.47048	6.58951	7.51479	7.53331	6.53843	6.25985	7.1685	11057	abhydrolase domain containing 2, acylglycerol lipase	GO:0001669,GO:0003707,GO:0007340,GO:0008126,GO:0009611,GO:0016021,GO:0030336,GO:0032570,GO:0033878,GO:0034338,GO:0036126,GO:0042562,GO:0043401,GO:0044255,GO:0046464,GO:0047372,GO:0048240,GO:0051792,GO:0051793,GO:0097524	acrosomal vesicle|steroid hormone receptor activity|acrosome reaction|acetylesterase activity|response to wounding|integral component of membrane|negative regulation of cell migration|response to progesterone|hormone-sensitive lipase activity|short-chain carboxylesterase activity|sperm flagellum|hormone binding|steroid hormone mediated signaling pathway|cellular lipid metabolic process|acylglycer…
ABHD3	0.848071	0.0355313		0.530092	5.11e-28	Down	0.544365	4.25e-35	Down	1.59962	1.72e-15	Up	1.02816	0.817188		1.55773	1.35e-18	Up	12.8893	11.5211	13.1171	9.8516	11.1587	10.7405	19.6858	18.4985	21.6934	19.3945	20.2801	18.9182	171586	abhydrolase domain containing 3, phospholipase	GO:0004623,GO:0005575,GO:0005886,GO:0006656,GO:0008126,GO:0008970,GO:0016021,GO:0034338,GO:0044255,GO:0046470,GO:0047372,GO:0051792,GO:0051793,GO:0052739,GO:0052740,GO:0102567,GO:0102568	phospholipase A2 activity|cellular_component|plasma membrane|phosphatidylcholine biosynthetic process|acetylesterase activity|phospholipase A1 activity|integral component of membrane|short-chain carboxylesterase activity|cellular lipid metabolic process|phosphatidylcholine metabolic process|acylglycerol lipase activity|medium-chain fatty acid biosynthetic process|medium-chain fatty acid catabolic…
ABHD4	0.706531	1.86e-05		0.460198	2.18e-44	Down	0.484547	7.2e-42	Down	1.53521	3.3e-11	Up	1.05387	0.533569		1.45813	2.64e-09		15.4062	11.7693	13.3749	9.32477	10.5309	8.72948	21.0779	21.1285	19.9346	19.6624	20.581	19.0337	63874	abhydrolase domain containing 4, N-acyl phospholipase B	GO:0004622,GO:0005515,GO:0005739,GO:0005789,GO:0005811,GO:0006654,GO:0016042,GO:0016787,GO:0036152,GO:0042171,GO:0052689,GO:0055088,GO:0070292	lysophospholipase activity|protein binding|mitochondrion|endoplasmic reticulum membrane|lipid droplet|phosphatidic acid biosynthetic process|lipid catabolic process|hydrolase activity|phosphatidylethanolamine acyl-chain remodeling|lysophosphatidic acid acyltransferase activity|carboxylic ester hydrolase activity|lipid homeostasis|N-acylphosphatidylethanolamine metabolic process
ABHD5	1.00578	0.969474		0.804958	0.0051405		0.936434	0.434093		1.24921	0.00362775		1.16451	0.121663		1.07395	0.454579		5.49105	5.70669	6.14898	5.96928	5.62515	5.79977	6.57567	6.82134	8.21234	5.88569	6.70478	6.084	51099	abhydrolase domain containing 5, lysophosphatidic acid acyltransferase	GO:0003841,GO:0004806,GO:0005515,GO:0005654,GO:0005739,GO:0005811,GO:0005829,GO:0006631,GO:0006654,GO:0010891,GO:0010898,GO:0030154,GO:0042171,GO:0043231,GO:0051006,GO:0052689,GO:0055088	1-acylglycerol-3-phosphate O-acyltransferase activity|triglyceride lipase activity|protein binding|nucleoplasm|mitochondrion|lipid droplet|cytosol|fatty acid metabolic process|phosphatidic acid biosynthetic process|negative regulation of sequestering of triglyceride|positive regulation of triglyceride catabolic process|cell differentiation|lysophosphatidic acid acyltransferase activity|intracellu…	hsa04923	Regulation of lipolysis in adipocytes
ABHD6	1.11818	0.379924		0.910663	0.44116		0.974083	0.849137		1.22773	0.0398629		1.07068	0.653825		1.1478	0.236737		7.36168	6.80502	6.11653	7.24397	7.54146	7.84123	7.87312	9.08571	7.90669	7.23935	8.11845	7.98783	57406	abhydrolase domain containing 6, acylglycerol lipase	GO:0004620,GO:0005515,GO:0005739,GO:0005765,GO:0005886,GO:0009395,GO:0016021,GO:0030336,GO:0031902,GO:0031966,GO:0032281,GO:0046464,GO:0046889,GO:0047372,GO:0052651,GO:0060292,GO:0098978,GO:0098982,GO:0099055,GO:0120163,GO:2000124,GO:2001311	phospholipase activity|protein binding|mitochondrion|lysosomal membrane|plasma membrane|phospholipid catabolic process|integral component of membrane|negative regulation of cell migration|late endosome membrane|mitochondrial membrane|AMPA glutamate receptor complex|acylglycerol catabolic process|positive regulation of lipid biosynthetic process|acylglycerol lipase activity|monoacylglycerol catabo…	hsa04723	Retrograde endocannabinoid signaling
ABHD8	0.874272	0.403409		0.885751	0.421976		0.870602	0.387922		0.986911	0.945852		0.983741	0.956742		1.00417	0.98779		6.53419	5.27946	5.76245	4.94374	4.8745	5.51011	6.11863	5.56666	5.62659	4.73416	7.01755	5.95325	79575	abhydrolase domain containing 8	GO:0005515,GO:0005739,GO:0006654,GO:0042171,GO:0052689,GO:0055088,GO:0070062	protein binding|mitochondrion|phosphatidic acid biosynthetic process|lysophosphatidic acid acyltransferase activity|carboxylic ester hydrolase activity|lipid homeostasis|extracellular exosome
ABI1	1.01475	0.900134		1.03283	0.752768		0.947562	0.501542		0.982337	0.851509		0.91834	0.33777		1.07081	0.371707		10.2737	10.2701	10.3731	11.1002	10.0108	10.1658	10.7499	9.67957	9.87665	11.0758	11.7812	10.3262	10006	abl interactor 1	GO:0005515,GO:0005622,GO:0005634,GO:0005783,GO:0005829,GO:0005856,GO:0007169,GO:0008092,GO:0008154,GO:0008285,GO:0014069,GO:0016032,GO:0017124,GO:0018108,GO:0030027,GO:0030296,GO:0030426,GO:0031209,GO:0032433,GO:0035591,GO:0038096,GO:0045296,GO:0048010,GO:0061098,GO:0070062	protein binding|intracellular anatomical structure|nucleus|endoplasmic reticulum|cytosol|cytoskeleton|transmembrane receptor protein tyrosine kinase signaling pathway|cytoskeletal protein binding|actin polymerization or depolymerization|negative regulation of cell population proliferation|postsynaptic density|viral process|SH3 domain binding|peptidyl-tyrosine phosphorylation|lamellipodium|protein…	hsa05130,hsa05132	Pathogenic Escherichia coli infection|Salmonella infection
ABI2	0.955757	0.622971		0.949546	0.559838		0.92056	0.200642		1.00643	0.948028		0.970575	0.774792		1.0381	0.646063		7.23016	7.68422	7.71216	6.73435	7.74913	7.08871	7.63452	7.15574	7.92437	8.05459	7.61022	7.87448	10152	abl interactor 2	GO:0005515,GO:0005634,GO:0005737,GO:0005829,GO:0005856,GO:0005912,GO:0007010,GO:0007399,GO:0008093,GO:0008154,GO:0010592,GO:0016032,GO:0016477,GO:0016601,GO:0017124,GO:0018108,GO:0019900,GO:0030027,GO:0031209,GO:0031267,GO:0031625,GO:0032433,GO:0035591,GO:0042802,GO:0043197,GO:0061001,GO:0070064,GO:0070309,GO:2000601	protein binding|nucleus|cytoplasm|cytosol|cytoskeleton|adherens junction|cytoskeleton organization|nervous system development|cytoskeletal anchor activity|actin polymerization or depolymerization|positive regulation of lamellipodium assembly|viral process|cell migration|Rac protein signal transduction|SH3 domain binding|peptidyl-tyrosine phosphorylation|kinase binding|lamellipodium|SCAR complex|s…	hsa04810	Regulation of actin cytoskeleton
ABI3BP	0.378978	0.70173		0.148391	0.218776					2.55317	0.494016		3.44711	0.514483		0.741498	0.917116		0.0112013	0.00739997	0.0113097	0.00364072	0.00382495	0.00384208	0.00381272	0.0440344	0.0284349	0	0.018549	0.00376936	25890	ABI family member 3 binding protein	GO:0005201,GO:0005576,GO:0005615,GO:0062023	extracellular matrix structural constituent|extracellular region|extracellular space|collagen-containing extracellular matrix
ABITRAM	1.03238	0.836393		1.0209	0.89627		1.05606	0.63974		1.01105	0.941217		1.03551	0.844802		0.977454	0.89016		9.30059	10.6501	10.3166	10.7062	10.7187	9.72989	10.0908	9.43141	10.9933	10.0997	10.473	9.07628	54942	actin binding transcription modulator	GO:0003785,GO:0005515,GO:0005634,GO:0016607,GO:0030027,GO:0030425,GO:0030426,GO:0030833,GO:0032433,GO:0048813,GO:0051015,GO:0051489	actin monomer binding|protein binding|nucleus|nuclear speck|lamellipodium|dendrite|growth cone|regulation of actin filament polymerization|filopodium tip|dendrite morphogenesis|actin filament binding|regulation of filopodium assembly
ABL1	1.04746	0.366632		1.01738	0.785986		1.06167	0.129943		1.02942	0.584797		1.04458	0.430516		0.986538	0.842892		22.1861	21.2281	22.0569	23.139	22.5373	22.7116	22.542	22.4069	22.3075	21.6216	22.0162	21.1025	25	ABL proto-oncogene 1, non-receptor tyrosine kinase	GO:0000278,GO:0000287,GO:0000400,GO:0000405,GO:0001784,GO:0001843,GO:0001922,GO:0001934,GO:0002322,GO:0002333,GO:0003677,GO:0003713,GO:0003785,GO:0004515,GO:0004672,GO:0004713,GO:0004715,GO:0005080,GO:0005515,GO:0005524,GO:0005634,GO:0005654,GO:0005730,GO:0005737,GO:0005739,GO:0005829,GO:0006298,GO:0006355,GO:0006464,GO:0006468,GO:0006897,GO:0006914,GO:0006974,GO:0006975,GO:0006979,GO:0007050,GO:…	mitotic cell cycle|magnesium ion binding|four-way junction DNA binding|bubble DNA binding|phosphotyrosine residue binding|neural tube closure|B-1 B cell homeostasis|positive regulation of protein phosphorylation|B cell proliferation involved in immune response|transitional one stage B cell differentiation|DNA binding|transcription coactivator activity|actin monomer binding|nicotinate-nucleotide a…	hsa04012,hsa04014,hsa04110,hsa04360,hsa04722,hsa05130,hsa05200,hsa05206,hsa05220,hsa05416	ErbB signaling pathway|Ras signaling pathway|Cell cycle|Axon guidance|Neurotrophin signaling pathway|Pathogenic Escherichia coli infection|Pathways in cancer|MicroRNAs in cancer|Chronic myeloid leukemia|Viral myocarditis
ABL2	1.1775	1.13e-06		0.851575	0.00522224		1.03018	0.563954		1.38249	7.57e-11		1.21107	0.0899412		1.14287	0.000145682		10.9485	11.3326	11.5069	12.8852	13.7723	13.0223	13.6678	15.6228	17.3103	13.4014	12.9747	12.3233	27	ABL proto-oncogene 2, non-receptor tyrosine kinase	GO:0000287,GO:0001784,GO:0003785,GO:0004672,GO:0004713,GO:0004715,GO:0005515,GO:0005524,GO:0005829,GO:0006464,GO:0007155,GO:0007165,GO:0007204,GO:0010506,GO:0010863,GO:0010976,GO:0015629,GO:0018108,GO:0030100,GO:0030145,GO:0030155,GO:0035024,GO:0035640,GO:0051015,GO:0051353,GO:0071300,GO:2000145,GO:2000249	magnesium ion binding|phosphotyrosine residue binding|actin monomer binding|protein kinase activity|protein tyrosine kinase activity|non-membrane spanning protein tyrosine kinase activity|protein binding|ATP binding|cytosol|cellular protein modification process|cell adhesion|signal transduction|positive regulation of cytosolic calcium ion concentration|regulation of autophagy|positive regulation …	hsa04012,hsa04014,hsa05416	ErbB signaling pathway|Ras signaling pathway|Viral myocarditis
ABLIM1	0.979878	0.785275		0.960917	0.544617		0.937335	0.130307		1.01957	0.782212		0.976508	0.767133		1.04525	0.400147		10.4239	10.4403	9.99909	9.80948	9.97468	10.3789	10.7584	9.91175	10.7264	10.8058	10.8365	10.6937	3983	actin binding LIM protein 1	GO:0001725,GO:0003779,GO:0005515,GO:0005737,GO:0007010,GO:0007601,GO:0009887,GO:0015629,GO:0030027,GO:0030032,GO:0046872,GO:0051015,GO:0060271	stress fiber|actin binding|protein binding|cytoplasm|cytoskeleton organization|visual perception|animal organ morphogenesis|actin cytoskeleton|lamellipodium|lamellipodium assembly|metal ion binding|actin filament binding|cilium assembly	hsa04360	Axon guidance
ABLIM2	0.738686	0.134952		0.870275	0.579724		0.860478	0.526774		0.848624	0.440408		0.989819	0.981002		0.858298	0.55583		0.912542	1.26908	1.08365	0.85441	0.711744	0.837643	1.01655	0.8394	0.908181	1.0864	0.746984	0.973585	84448	actin binding LIM protein family member 2	GO:0005737,GO:0006351,GO:0015629,GO:0030032,GO:0030036,GO:0046872,GO:0051015	cytoplasm|transcription, DNA-templated|actin cytoskeleton|lamellipodium assembly|actin cytoskeleton organization|metal ion binding|actin filament binding	hsa04360	Axon guidance
ABLIM3	1.28399	0.286606		0.681915	0.0230257		1.14236	0.649511		1.88266	1.81e-05	Up	1.67716	0.0156697	Up	1.12381	0.748786		0.616935	0.549778	0.578089	0.727065	0.85934	0.648532	1.04241	1.23247	1.00558	0.710402	0.824649	0.430146	22885	actin binding LIM protein family member 3	GO:0001725,GO:0005515,GO:0005737,GO:0006351,GO:0015629,GO:0030027,GO:0030032,GO:0030036,GO:0045944,GO:0046872,GO:0051015,GO:0060271,GO:0098978,GO:1903955	stress fiber|protein binding|cytoplasm|transcription, DNA-templated|actin cytoskeleton|lamellipodium|lamellipodium assembly|actin cytoskeleton organization|positive regulation of transcription by RNA polymerase II|metal ion binding|actin filament binding|cilium assembly|glutamatergic synapse|positive regulation of protein targeting to mitochondrion	hsa04360	Axon guidance
ABR	1.01183	0.9389		1.0088	0.942442		1.12839	0.051196		1.00276	0.9846		1.11977	0.160605		0.896589	0.213961		3.75931	3.17635	3.1281	3.27357	3.38202	3.5029	3.26628	3.27374	3.52977	3.05953	3.0272	2.95854	29	ABR activator of RhoGEF and GTPase	GO:0005085,GO:0005096,GO:0005515,GO:0005829,GO:0007186,GO:0007264,GO:0016020,GO:0030424,GO:0043065,GO:0043197,GO:0050804,GO:0051056,GO:0090630,GO:0098685,GO:0098978	guanyl-nucleotide exchange factor activity|GTPase activator activity|protein binding|cytosol|G protein-coupled receptor signaling pathway|small GTPase mediated signal transduction|membrane|axon|positive regulation of apoptotic process|dendritic spine|modulation of chemical synaptic transmission|regulation of small GTPase mediated signal transduction|activation of GTPase activity|Schaffer collater…
ABRACL	1.20856	0.195206		1.15063	0.334355		1.26121	0.124181		1.05018	0.799692		1.0974	0.71433		0.958112	0.880165		10.1972	9.96219	8.31808	11.2913	11.2134	11.8268	10.3245	9.821	9.70721	11.4287	7.6131	8.28785	58527	ABRA C-terminal like	GO:0032970	regulation of actin filament-based process
ABRAXAS1	0.924403	0.790032		0.98396	0.962018		0.745234	0.101961		0.93932	0.803552		0.758091	0.193861		1.24039	0.306506		1.37147	1.17743	1.1231	1.09695	1.2949	0.995031	1.16813	1.19936	1.07694	1.37331	1.34383	1.85031	84142	abraxas 1, BRCA1 A complex subunit	GO:0005515,GO:0005634,GO:0005654,GO:0006302,GO:0006303,GO:0006325,GO:0008017,GO:0008608,GO:0010212,GO:0016579,GO:0016604,GO:0031593,GO:0045739,GO:0070531,GO:0070536,GO:0072425,GO:0090307	protein binding|nucleus|nucleoplasm|double-strand break repair|double-strand break repair via nonhomologous end joining|chromatin organization|microtubule binding|attachment of spindle microtubules to kinetochore|response to ionizing radiation|protein deubiquitination|nuclear body|polyubiquitin modification-dependent protein binding|positive regulation of DNA repair|BRCA1-A complex|protein K63-li…	hsa03440	Homologous recombination
ABRAXAS2	1.08672	0.358802		1.00705	0.95915		1.02338	0.821196		1.0789	0.397772		1.0173	0.909588		1.06173	0.553758		10.3796	11.4306	11.6372	11.7109	12.1222	12.4161	12.4069	11.1784	12.4088	12.2652	12.0997	11.2217	23172	abraxas 2, BRISC complex subunit	GO:0000278,GO:0002931,GO:0005515,GO:0005634,GO:0005737,GO:0005813,GO:0005829,GO:0007059,GO:0008017,GO:0008608,GO:0016579,GO:0030496,GO:0031593,GO:0031616,GO:0036449,GO:0051301,GO:0070536,GO:0070552,GO:0090307	mitotic cell cycle|response to ischemia|protein binding|nucleus|cytoplasm|centrosome|cytosol|chromosome segregation|microtubule binding|attachment of spindle microtubules to kinetochore|protein deubiquitination|midbody|polyubiquitin modification-dependent protein binding|spindle pole centrosome|microtubule minus-end|cell division|protein K63-linked deubiquitination|BRISC complex|mitotic spindle a…
ABT1	1.02391	0.8335		0.973487	0.825961		1.06816	0.356689		1.05157	0.590743		1.09824	0.312828		0.958447	0.617771		17.4107	18.9776	17.6931	19.123	17.0747	19.0095	18.4992	21.077	17.2009	17.5645	16.9905	17.3963	29777	activator of basal transcription 1	GO:0000447,GO:0000472,GO:0000480,GO:0003677,GO:0003713,GO:0003723,GO:0005515,GO:0005634,GO:0005730,GO:0006366,GO:0034462,GO:0045893	endonucleolytic cleavage in ITS1 to separate SSU-rRNA from 5.8S rRNA and LSU-rRNA from tricistronic rRNA transcript (SSU-rRNA, 5.8S rRNA, LSU-rRNA)|endonucleolytic cleavage to generate mature 5'-end of SSU-rRNA from (SSU-rRNA, 5.8S rRNA, LSU-rRNA)|endonucleolytic cleavage in 5'-ETS of tricistronic rRNA transcript (SSU-rRNA, 5.8S rRNA, LSU-rRNA)|DNA binding|transcription coactivator activity|RNA b…
ABTB1	0.872831	0.373048		0.79107	0.0421881		0.920349	0.581726		1.10323	0.490657		1.16452	0.322507		0.94833	0.790324		5.88376	5.0086	5.94067	4.67563	4.91224	5.06759	6.60369	6.05811	5.87246	4.8024	5.47257	5.73051	80325	ankyrin repeat and BTB domain containing 1	GO:0000151,GO:0003746,GO:0005515,GO:0005730,GO:0005737,GO:0005829,GO:0005886,GO:0006414	ubiquitin ligase complex|translation elongation factor activity|protein binding|nucleolus|cytoplasm|cytosol|plasma membrane|translational elongation
ABTB2	0.740182	0.000369849		0.772216	0.00581536		0.79926	0.0105144		0.958559	0.703814		1.03634	0.814748		0.926002	0.438942		5.88634	5.60938	6.00026	3.73104	4.31299	4.8782	5.6074	5.14923	5.96883	5.67175	5.29903	5.26446	25841	ankyrin repeat and BTB domain containing 2	GO:0003674,GO:0046982,GO:0097237	molecular_function|protein heterodimerization activity|cellular response to toxic substance
ACAA1	0.946048	0.607779		1.0227	0.856574		0.969006	0.759433		0.924914	0.371925		0.948487	0.653304		0.976223	0.851586		16.5672	14.9556	15.903	14.5234	15.6226	14.6085	14.08	14.9384	14.7556	15.8539	15.9112	14.6378	30	acetyl-CoA acyltransferase 1	GO:0000038,GO:0003985,GO:0003988,GO:0005515,GO:0005576,GO:0005777,GO:0005782,GO:0005829,GO:0006625,GO:0006635,GO:0008206,GO:0008775,GO:0010124,GO:0016020,GO:0016401,GO:0033540,GO:0035580,GO:0036109,GO:0043312,GO:0050633	very long-chain fatty acid metabolic process|acetyl-CoA C-acetyltransferase activity|acetyl-CoA C-acyltransferase activity|protein binding|extracellular region|peroxisome|peroxisomal matrix|cytosol|protein targeting to peroxisome|fatty acid beta-oxidation|bile acid metabolic process|acetate CoA-transferase activity|phenylacetate catabolic process|membrane|palmitoyl-CoA oxidase activity|fatty acid…	hsa00071,hsa00280,hsa00592,hsa01040,hsa03320,hsa04146	Fatty acid degradation|Valine, leucine and isoleucine degradation|alpha-Linolenic acid metabolism|Biosynthesis of unsaturated fatty acids|PPAR signaling pathway|Peroxisome
ACAA2	0.94361	0.328458		1.12568	0.0140779		1.03298	0.588307		0.83812	6.89e-06		0.918571	0.110212		0.913401	0.0370073		39.5838	39.9382	38.3141	38.625	35.5883	36.653	33.494	32.3671	32.6924	36.7281	36.0115	35.1379	10449	acetyl-CoA acyltransferase 2	GO:0003723,GO:0003985,GO:0003986,GO:0003988,GO:0005515,GO:0005739,GO:0005759,GO:0006635,GO:0006695,GO:0016290,GO:0047617,GO:0071456,GO:0102991,GO:1901029,GO:1902109	RNA binding|acetyl-CoA C-acetyltransferase activity|acetyl-CoA hydrolase activity|acetyl-CoA C-acyltransferase activity|protein binding|mitochondrion|mitochondrial matrix|fatty acid beta-oxidation|cholesterol biosynthetic process|palmitoyl-CoA hydrolase activity|acyl-CoA hydrolase activity|cellular response to hypoxia|myristoyl-CoA hydrolase activity|negative regulation of mitochondrial outer mem…	hsa00062,hsa00071,hsa00280	Fatty acid elongation|Fatty acid degradation|Valine, leucine and isoleucine degradation
ACACA	0.918833	0.119322		1.00603	0.944258		0.898495	0.0054791		0.913188	0.0628547		0.893995	0.0091754		1.02252	0.756379		20.5396	18.6495	18.4503	16.952	17.1924	18.6821	18.0544	17.8402	16.6436	20.02	19.0167	20.0399	31	acetyl-CoA carboxylase alpha	GO:0001650,GO:0001894,GO:0003989,GO:0005515,GO:0005524,GO:0005829,GO:0006084,GO:0006633,GO:0006853,GO:0015629,GO:0019538,GO:0031325,GO:0042802,GO:0045540,GO:0046872,GO:0046949,GO:0051289,GO:0055088,GO:0071380,GO:2001295	fibrillar center|tissue homeostasis|acetyl-CoA carboxylase activity|protein binding|ATP binding|cytosol|acetyl-CoA metabolic process|fatty acid biosynthetic process|carnitine shuttle|actin cytoskeleton|protein metabolic process|positive regulation of cellular metabolic process|identical protein binding|regulation of cholesterol biosynthetic process|metal ion binding|fatty-acyl-CoA biosynthetic pr…	hsa00061,hsa00620,hsa00640,hsa04152,hsa04910,hsa04922	Fatty acid biosynthesis|Pyruvate metabolism|Propanoate metabolism|AMPK signaling pathway|Insulin signaling pathway|Glucagon signaling pathway
ACACB	0.929429	0.700596		1.0409	0.843041		0.898904	0.469369		0.892745	0.443474		0.864407	0.396804		1.03379	0.881166		1.1169	1.23669	1.02293	0.966578	1.07144	1.0931	1.06801	0.989598	0.95145	1.05696	1.31865	1.12479	32	acetyl-CoA carboxylase beta	GO:0003989,GO:0005515,GO:0005524,GO:0005634,GO:0005739,GO:0005741,GO:0005829,GO:0006084,GO:0006633,GO:0006853,GO:0009374,GO:0010629,GO:0010884,GO:0010906,GO:0014070,GO:0031325,GO:0031667,GO:0031999,GO:0042493,GO:0042802,GO:0043086,GO:0045540,GO:0046872,GO:0051289,GO:0060421,GO:0097009,GO:2001295	acetyl-CoA carboxylase activity|protein binding|ATP binding|nucleus|mitochondrion|mitochondrial outer membrane|cytosol|acetyl-CoA metabolic process|fatty acid biosynthetic process|carnitine shuttle|biotin binding|negative regulation of gene expression|positive regulation of lipid storage|regulation of glucose metabolic process|response to organic cyclic compound|positive regulation of cellular me…	hsa00061,hsa00620,hsa00640,hsa04152,hsa04910,hsa04920,hsa04922,hsa04931	Fatty acid biosynthesis|Pyruvate metabolism|Propanoate metabolism|AMPK signaling pathway|Insulin signaling pathway|Adipocytokine signaling pathway|Glucagon signaling pathway|Insulin resistance
ACAD10	0.885828	0.312132		0.913075	0.48209		0.865742	0.146343		0.969978	0.829011		0.949117	0.742371		1.02304	0.890102		4.22763	4.57753	4.3708	3.67448	3.812	4.15568	4.42736	4.27919	4.05021	4.56616	4.32127	4.62245	80724	acyl-CoA dehydrogenase family member 10	GO:0003995,GO:0005739,GO:0005759,GO:0006635,GO:0016787,GO:0050660	acyl-CoA dehydrogenase activity|mitochondrion|mitochondrial matrix|fatty acid beta-oxidation|hydrolase activity|flavin adenine dinucleotide binding
ACAD11	0.905819	0.570192		1.07335	0.692		0.799336	0.0244504		0.843861	0.235623		0.745373	0.0145509		1.1332	0.391522		4.5066	3.51493	3.76299	3.609	3.43177	3.60583	3.70951	3.25176	2.96879	4.34671	4.63941	4.40252	84129	acyl-CoA dehydrogenase family member 11	GO:0003995,GO:0004466,GO:0005515,GO:0005634,GO:0005739,GO:0005743,GO:0005777,GO:0006635,GO:0017099,GO:0031966,GO:0033539,GO:0050660,GO:0070991	acyl-CoA dehydrogenase activity|long-chain-acyl-CoA dehydrogenase activity|protein binding|nucleus|mitochondrion|mitochondrial inner membrane|peroxisome|fatty acid beta-oxidation|very-long-chain-acyl-CoA dehydrogenase activity|mitochondrial membrane|fatty acid beta-oxidation using acyl-CoA dehydrogenase|flavin adenine dinucleotide binding|medium-chain-acyl-CoA dehydrogenase activity
ACAD8	1.06168	0.685303		0.924068	0.488042		0.931883	0.508611		1.14873	0.190239		1.00939	0.965045		1.13916	0.269125		4.65931	5.83402	5.68917	5.80899	5.52068	5.79813	6.70681	5.86813	5.9718	5.58846	6.70008	6.19135	27034	acyl-CoA dehydrogenase family member 8	GO:0003995,GO:0005759,GO:0006574,GO:0006629,GO:0009083,GO:0050660,GO:0055114	acyl-CoA dehydrogenase activity|mitochondrial matrix|valine catabolic process|lipid metabolic process|branched-chain amino acid catabolic process|flavin adenine dinucleotide binding|oxidation-reduction process	hsa00280	Valine, leucine and isoleucine degradation
ACAD9	0.95179	0.515477		1.01706	0.857241		0.974208	0.730806		0.935702	0.215192		0.958829	0.576038		0.976943	0.761137		32.6648	31.4178	32.4297	31.9394	31.3607	28.298	30.6412	29.6792	29.7964	32.3827	30.6676	31.4457	28976	acyl-CoA dehydrogenase family member 9	GO:0000062,GO:0001676,GO:0004466,GO:0005515,GO:0005634,GO:0005739,GO:0005743,GO:0017099,GO:0030425,GO:0031966,GO:0032981,GO:0050660,GO:0051791,GO:0055114,GO:0070991	fatty-acyl-CoA binding|long-chain fatty acid metabolic process|long-chain-acyl-CoA dehydrogenase activity|protein binding|nucleus|mitochondrion|mitochondrial inner membrane|very-long-chain-acyl-CoA dehydrogenase activity|dendrite|mitochondrial membrane|mitochondrial respiratory chain complex I assembly|flavin adenine dinucleotide binding|medium-chain fatty acid metabolic process|oxidation-reducti…
ACADL	0.351199	0.137193		0.622414	0.700098		0.739353	0.806449		0.565129	0.496459		1.19024	0.92169		0.475083	0.378667		0.144888	0.143577	0.275369	0.0747939	0.0873097	0.0350803	0.0522183	0.027413	0.235286	0.190155	0.0338725	0.0430204	33	acyl-CoA dehydrogenase long chain	GO:0000062,GO:0001659,GO:0003995,GO:0004466,GO:0005515,GO:0005739,GO:0005759,GO:0006635,GO:0016401,GO:0019254,GO:0031966,GO:0033539,GO:0042413,GO:0042758,GO:0042802,GO:0044242,GO:0045717,GO:0046322,GO:0050660,GO:0055114,GO:0090181,GO:0120162	fatty-acyl-CoA binding|temperature homeostasis|acyl-CoA dehydrogenase activity|long-chain-acyl-CoA dehydrogenase activity|protein binding|mitochondrion|mitochondrial matrix|fatty acid beta-oxidation|palmitoyl-CoA oxidase activity|carnitine metabolic process, CoA-linked|mitochondrial membrane|fatty acid beta-oxidation using acyl-CoA dehydrogenase|carnitine catabolic process|long-chain fatty acid c…	hsa00071,hsa03320	Fatty acid degradation|PPAR signaling pathway
ACADM	0.894471	0.192387		1.08414	0.336566		0.881049	0.0340784		0.824885	0.00559986		0.813502	0.000932986		1.01518	0.907119		19.2561	22.5861	23.4723	20.5401	18.9613	18.7339	17.6136	17.1794	18.9419	21.3739	23.1678	21.9139	34	acyl-CoA dehydrogenase medium chain	GO:0003995,GO:0005634,GO:0005739,GO:0005759,GO:0006635,GO:0019216,GO:0019254,GO:0030424,GO:0031966,GO:0033539,GO:0042802,GO:0045329,GO:0050660,GO:0051791,GO:0051793,GO:0055114,GO:0070991	acyl-CoA dehydrogenase activity|nucleus|mitochondrion|mitochondrial matrix|fatty acid beta-oxidation|regulation of lipid metabolic process|carnitine metabolic process, CoA-linked|axon|mitochondrial membrane|fatty acid beta-oxidation using acyl-CoA dehydrogenase|identical protein binding|carnitine biosynthetic process|flavin adenine dinucleotide binding|medium-chain fatty acid metabolic process|me…	hsa00071,hsa00280,hsa03320	Fatty acid degradation|Valine, leucine and isoleucine degradation|PPAR signaling pathway
ACADS	0.889229	0.672813		1.15445	0.572854		1.40307	0.0543083		0.770324	0.230562		1.21673	0.512778		0.633762	0.0143183	Down	3.18504	2.2368	3.3277	2.45753	2.61026	2.6932	2.48878	2.47945	1.76647	1.94783	1.63733	1.97118	35	acyl-CoA dehydrogenase short chain	GO:0003995,GO:0004085,GO:0005634,GO:0005654,GO:0005739,GO:0005759,GO:0005813,GO:0006635,GO:0033539,GO:0046359,GO:0050660	acyl-CoA dehydrogenase activity|butyryl-CoA dehydrogenase activity|nucleus|nucleoplasm|mitochondrion|mitochondrial matrix|centrosome|fatty acid beta-oxidation|fatty acid beta-oxidation using acyl-CoA dehydrogenase|butyrate catabolic process|flavin adenine dinucleotide binding	hsa00071,hsa00280,hsa00410,hsa00640,hsa00650	Fatty acid degradation|Valine, leucine and isoleucine degradation|beta-Alanine metabolism|Propanoate metabolism|Butanoate metabolism
ACADSB	0.89208	0.424653		0.956072	0.794985		0.833389	0.054005		0.932995	0.644929		0.872415	0.319447		1.07041	0.656932		3.47921	2.95519	2.75771	2.714	2.92893	2.53775	3.13707	2.91818	2.50993	3.12706	3.22171	3.51715	36	acyl-CoA dehydrogenase short/branched chain	GO:0003853,GO:0005739,GO:0005759,GO:0006550,GO:0006631,GO:0009083,GO:0016937,GO:0042802,GO:0050660,GO:0055114,GO:0102035	2-methylacyl-CoA dehydrogenase activity|mitochondrion|mitochondrial matrix|isoleucine catabolic process|fatty acid metabolic process|branched-chain amino acid catabolic process|short-branched-chain-acyl-CoA dehydrogenase activity|identical protein binding|flavin adenine dinucleotide binding|oxidation-reduction process|isobutyryl-CoA:FAD oxidoreductase activity	hsa00071,hsa00280	Fatty acid degradation|Valine, leucine and isoleucine degradation
ACADVL	1.07893	0.0175787		1.1245	0.00035989		1.12462	6.17e-05		0.959346	0.358912		1.00107	0.989047		0.959301	0.368947		172.452	165.332	165.788	179.783	182.087	180.01	168.193	158.581	155.361	152.531	165.027	166.727	37	acyl-CoA dehydrogenase very long chain	GO:0000062,GO:0001659,GO:0003995,GO:0004466,GO:0005515,GO:0005654,GO:0005730,GO:0005739,GO:0005759,GO:0006635,GO:0009409,GO:0015980,GO:0017099,GO:0030855,GO:0031314,GO:0031966,GO:0033539,GO:0036498,GO:0042645,GO:0042802,GO:0045717,GO:0046322,GO:0050660,GO:0090181	fatty-acyl-CoA binding|temperature homeostasis|acyl-CoA dehydrogenase activity|long-chain-acyl-CoA dehydrogenase activity|protein binding|nucleoplasm|nucleolus|mitochondrion|mitochondrial matrix|fatty acid beta-oxidation|response to cold|energy derivation by oxidation of organic compounds|very-long-chain-acyl-CoA dehydrogenase activity|epithelial cell differentiation|extrinsic component of mitoch…	hsa00071	Fatty acid degradation
ACAP1	1.86883	0.538117		1.38992	0.769314		1.80193	0.528597		1.34396	0.814182		1.296	0.881769		1.03735	0.982546		0.0983575	0.0433189	0.0882745	0.181156	0.134346	0.112456	0.189715	0.035151	0.083228	0.0212027	0.130301	0.0882623	9744	ArfGAP with coiled-coil, ankyrin repeat and PH domains 1	GO:0005096,GO:0005515,GO:0015031,GO:0016020,GO:0043547,GO:0046872,GO:0055038	GTPase activator activity|protein binding|protein transport|membrane|positive regulation of GTPase activity|metal ion binding|recycling endosome membrane	hsa04144	Endocytosis
ACAP2	0.919836	0.279287		0.842611	0.00452026		0.791137	4.53e-06		1.09153	0.153799		0.939923	0.439906		1.1626	0.00272115		8.69649	9.23934	9.63803	8.83022	8.80779	7.65068	9.77992	9.65253	10.5898	11.0065	11.0494	10.0707	23527	ArfGAP with coiled-coil, ankyrin repeat and PH domains 2	GO:0001726,GO:0005096,GO:0010008,GO:0016020,GO:0030029,GO:0032456,GO:0043547,GO:0046872,GO:1990090	ruffle|GTPase activator activity|endosome membrane|membrane|actin filament-based process|endocytic recycling|positive regulation of GTPase activity|metal ion binding|cellular response to nerve growth factor stimulus	hsa04144	Endocytosis
ACAP3	0.981923	0.926401		0.948274	0.684922		1.01708	0.90258		1.03533	0.784721		1.07372	0.530349		0.965313	0.805323		6.92704	5.36278	6.08481	5.23466	5.82776	6.94087	6.80383	5.82536	6.35516	5.61926	6.4223	5.74306	116983	ArfGAP with coiled-coil, ankyrin repeat and PH domains 3	GO:0001764,GO:0005096,GO:0010975,GO:0030426,GO:0043547,GO:0046872	neuron migration|GTPase activator activity|regulation of neuron projection development|growth cone|positive regulation of GTPase activity|metal ion binding	hsa04144	Endocytosis
ACAT1	0.924946	0.136025		1.1074	0.0783472		0.995827	0.957018		0.835126	0.000159047		0.900211	0.0946193		0.928731	0.152465		44.58	42.8075	44.6779	39.4393	41.7983	40.6015	38.5057	34.0839	37.4446	42.0234	41.3053	39.5985	38	acetyl-CoA acetyltransferase 1	GO:0003985,GO:0005739,GO:0005759,GO:0006085,GO:0006550,GO:0006635,GO:0009083,GO:0015936,GO:0015937,GO:0016453,GO:0030955,GO:0034435,GO:0046356,GO:0046951,GO:0046952,GO:0070062,GO:1902224,GO:1902860	acetyl-CoA C-acetyltransferase activity|mitochondrion|mitochondrial matrix|acetyl-CoA biosynthetic process|isoleucine catabolic process|fatty acid beta-oxidation|branched-chain amino acid catabolic process|coenzyme A metabolic process|coenzyme A biosynthetic process|C-acetyltransferase activity|potassium ion binding|cholesterol esterification|acetyl-CoA catabolic process|ketone body biosynthetic …	hsa00071,hsa00072,hsa00280,hsa00310,hsa00380,hsa00620,hsa00630,hsa00640,hsa00650,hsa00900,hsa04975	Fatty acid degradation|Synthesis and degradation of ketone bodies|Valine, leucine and isoleucine degradation|Lysine degradation|Tryptophan metabolism|Pyruvate metabolism|Glyoxylate and dicarboxylate metabolism|Propanoate metabolism|Butanoate metabolism|Terpenoid backbone biosynthesis|Fat digestion and absorption
ACAT2	0.872411	0.00771471		1.03736	0.68964		0.939025	0.410952		0.840807	0.000826309		0.906137	0.264964		0.928962	0.322675		44.328	44.2583	45.1097	39.9919	39.8821	36.4316	39.0715	38.8225	34.3257	42.9268	37.2617	44.2748	39	acetyl-CoA acetyltransferase 2	GO:0003985,GO:0005515,GO:0005737,GO:0005739,GO:0005829,GO:0006629,GO:0006635,GO:0006695,GO:0070062	acetyl-CoA C-acetyltransferase activity|protein binding|cytoplasm|mitochondrion|cytosol|lipid metabolic process|fatty acid beta-oxidation|cholesterol biosynthetic process|extracellular exosome	hsa00071,hsa00072,hsa00280,hsa00310,hsa00380,hsa00620,hsa00630,hsa00640,hsa00650,hsa00900,hsa04975	Fatty acid degradation|Synthesis and degradation of ketone bodies|Valine, leucine and isoleucine degradation|Lysine degradation|Tryptophan metabolism|Pyruvate metabolism|Glyoxylate and dicarboxylate metabolism|Propanoate metabolism|Butanoate metabolism|Terpenoid backbone biosynthesis|Fat digestion and absorption
ACBD3	0.948362	0.442453		0.939988	0.383579		0.92432	0.268479		1.00877	0.917437		0.984319	0.90543		1.02588	0.803212		29.281	30.7841	31.5294	29.1312	30.5262	26.9671	29.3954	30.027	32.7489	31.4236	34.841	27.9227	64746	acyl-CoA binding domain containing 3	GO:0000062,GO:0000139,GO:0005515,GO:0005739,GO:0005794,GO:0006694,GO:0016020,GO:0016032,GO:0034237	fatty-acyl-CoA binding|Golgi membrane|protein binding|mitochondrion|Golgi apparatus|steroid biosynthetic process|membrane|viral process|protein kinase A regulatory subunit binding	hsa05132	Salmonella infection
ACBD4	0.837536	0.242474		0.907301	0.549955		0.905552	0.490251		0.923	0.629854		0.999051	0.995954		0.924812	0.677539		3.53234	3.11707	2.70436	2.51919	2.72143	2.57591	2.90649	3.01252	2.7026	2.87435	2.74102	3.05764	79777	acyl-CoA binding domain containing 4	GO:0000062,GO:0008289	fatty-acyl-CoA binding|lipid binding
ACBD5	0.989291	0.929787		1.08484	0.268651		1.03448	0.676858		0.911818	0.0959654		0.954541	0.580853		0.956252	0.543807		11.8432	12.1878	12.7045	13.0721	11.9037	11.2533	11.4381	10.8273	11.1546	11.3983	11.5037	12.3083	91452	acyl-CoA binding domain containing 5	GO:0000062,GO:0003674,GO:0005654,GO:0005777,GO:0005778,GO:0008289,GO:0009062,GO:0016020,GO:0016021,GO:0016236,GO:0030242,GO:0035973	fatty-acyl-CoA binding|molecular_function|nucleoplasm|peroxisome|peroxisomal membrane|lipid binding|fatty acid catabolic process|membrane|integral component of membrane|macroautophagy|autophagy of peroxisome|aggrephagy
ACBD6	1.04731	0.532922		1.05764	0.44278		0.982771	0.819866		0.99008	0.91257		0.930115	0.334929		1.06556	0.316712		45.9229	46.2075	46.8858	47.9515	48.3822	48.8632	45.8882	47.7208	43.7774	48.4521	49.6059	50.424	84320	acyl-CoA binding domain containing 6	GO:0000062,GO:0005515,GO:0005829,GO:0006637,GO:0008289	fatty-acyl-CoA binding|protein binding|cytosol|acyl-CoA metabolic process|lipid binding
ACBD7	0.667275	0.83843		0.704495	0.855659		1.2183	0.927498		0.947768	0.976583		1.73287	0.794717		0.547571	0.744392		0.0410715	0.0162799	0.0912312	0.0560671	0	0.0422629	0.016776	0.0528413	0.0703764	0.0398415	0	0.041463	414149	acyl-CoA binding domain containing 7	GO:0000062,GO:0005515,GO:0008289	fatty-acyl-CoA binding|protein binding|lipid binding
ACCS	0.672585	0.171361		1.01729	0.977384		0.858469	0.642606		0.661098	0.19112		0.844483	0.736678		0.783337	0.411506		1.3598	0.979995	0.865374	0.586614	0.633184	0.932828	1.00144	0.7422	0.37657	0.743479	0.835206	0.940133	84680	1-aminocyclopropane-1-carboxylate synthase homolog (inactive)	GO:0005515,GO:0016847,GO:0030170,GO:0042218,GO:0042802	protein binding|1-aminocyclopropane-1-carboxylate synthase activity|pyridoxal phosphate binding|1-aminocyclopropane-1-carboxylate biosynthetic process|identical protein binding
ACD	0.993812	0.975624		0.904269	0.420045		1.05275	0.696318		1.09884	0.332142		1.16538	0.128441		0.943953	0.637015		10.4446	10.217	10.2338	11.1792	8.87053	10.5542	10.6928	11.6443	11.5402	9.88437	9.76396	9.5819	65057	ACD shelterin complex subunit and telomerase recruitment factor	GO:0000723,GO:0000781,GO:0000783,GO:0005515,GO:0005654,GO:0005697,GO:0006886,GO:0007004,GO:0016233,GO:0016604,GO:0031848,GO:0032202,GO:0032211,GO:0032212,GO:0042162,GO:0044877,GO:0051973,GO:0060381,GO:0070182,GO:0070187,GO:0070198,GO:0070200	telomere maintenance|chromosome, telomeric region|nuclear telomere cap complex|protein binding|nucleoplasm|telomerase holoenzyme complex|intracellular protein transport|telomere maintenance via telomerase|telomere capping|nuclear body|protection from non-homologous end joining at telomere|telomere assembly|negative regulation of telomere maintenance via telomerase|positive regulation of telomere …
ACE	0.694933	0.667872		1.4529	0.698102		3.76951	0.079503		0.477512	0.223358		2.59896	0.389716		0.184266	0.00460895	Down	0.169044	0.101524	0.113786	0.154841	0.0419811	0.0685247	0.0418468	0.0933653	0.048764	0.0248457	0.0254483	0.0206855	1636	angiotensin I converting enzyme	GO:0001822,GO:0001974,GO:0002003,GO:0002019,GO:0002446,GO:0002474,GO:0003081,GO:0003084,GO:0004175,GO:0004180,GO:0005576,GO:0005615,GO:0005764,GO:0005768,GO:0005886,GO:0006508,GO:0007283,GO:0008217,GO:0008237,GO:0008238,GO:0008240,GO:0008241,GO:0008270,GO:0009897,GO:0010608,GO:0010629,GO:0014910,GO:0016021,GO:0019229,GO:0031404,GO:0031434,GO:0031711,GO:0032091,GO:0032092,GO:0032943,GO:0042447,GO:…	kidney development|blood vessel remodeling|angiotensin maturation|regulation of renal output by angiotensin|neutrophil mediated immunity|antigen processing and presentation of peptide antigen via MHC class I|regulation of systemic arterial blood pressure by renin-angiotensin|positive regulation of systemic arterial blood pressure|endopeptidase activity|carboxypeptidase activity|extracellular regi…	hsa04614,hsa04924,hsa05142,hsa05171,hsa05410	Renin-angiotensin system|Renin secretion|Chagas disease|Coronavirus disease - COVID-19|Hypertrophic cardiomyopathy
ACER2	0.914604	0.73785		0.958351	0.879866		1.05293	0.844832		0.954122	0.833298		1.09983	0.720697		0.868516	0.502929		1.25511	1.28521	1.0842	1.14678	0.871461	1.28674	1.05855	1.21607	1.1771	1.15439	1.10387	0.896339	340485	alkaline ceramidase 2	GO:0000139,GO:0001953,GO:0005794,GO:0006919,GO:0006974,GO:0008284,GO:0010506,GO:0010942,GO:0017040,GO:0030148,GO:0030173,GO:0030330,GO:0032526,GO:0033629,GO:0035690,GO:0042981,GO:0046512,GO:0046514,GO:0046872,GO:0071633,GO:0090285,GO:0102121	Golgi membrane|negative regulation of cell-matrix adhesion|Golgi apparatus|activation of cysteine-type endopeptidase activity involved in apoptotic process|cellular response to DNA damage stimulus|positive regulation of cell population proliferation|regulation of autophagy|positive regulation of cell death|N-acylsphingosine amidohydrolase activity|sphingolipid biosynthetic process|integral compon…	hsa00600,hsa04071	Sphingolipid metabolism|Sphingolipid signaling pathway
ACER3	1.11408	0.289561		0.94728	0.633475		0.926884	0.417155		1.17587	0.0314331		0.97951	0.887943		1.20177	0.0119973		2.8757	3.22964	3.00823	3.15033	3.70897	3.26959	3.47888	3.51109	3.7009	3.6036	3.87836	3.49643	55331	alkaline ceramidase 3	GO:0005509,GO:0005789,GO:0008270,GO:0008284,GO:0016021,GO:0017040,GO:0030148,GO:0030173,GO:0030176,GO:0042552,GO:0043067,GO:0046512,GO:0046514,GO:0070774,GO:0071602,GO:0071633,GO:0102121	calcium ion binding|endoplasmic reticulum membrane|zinc ion binding|positive regulation of cell population proliferation|integral component of membrane|N-acylsphingosine amidohydrolase activity|sphingolipid biosynthetic process|integral component of Golgi membrane|integral component of endoplasmic reticulum membrane|myelination|regulation of programmed cell death|sphingosine biosynthetic process|…	hsa00600	Sphingolipid metabolism
ACIN1	1.0656	0.1057		1.06654	0.108427		1.05984	0.0578338		0.998954	0.98804		0.994736	0.945831		1.00535	0.935196		49.581	46.866	47.3743	51.5063	50.205	51.1284	47.3537	46.6069	49.4	47.5611	49.2163	48.1646	22985	apoptotic chromatin condensation inducer 1	GO:0003676,GO:0003723,GO:0005515,GO:0005634,GO:0005654,GO:0005730,GO:0005829,GO:0005886,GO:0006397,GO:0008380,GO:0016607,GO:0016887,GO:0019899,GO:0030218,GO:0030263,GO:0045657,GO:0061574	nucleic acid binding|RNA binding|protein binding|nucleus|nucleoplasm|nucleolus|cytosol|plasma membrane|mRNA processing|RNA splicing|nuclear speck|ATPase activity|enzyme binding|erythrocyte differentiation|apoptotic chromosome condensation|positive regulation of monocyte differentiation|ASAP complex	hsa03013,hsa03015,hsa03040	RNA transport|mRNA surveillance pathway|Spliceosome
ACKR2	0.372739	0.736454								0.385842	0.679148					0.746436	0.919135		0.00925825	0.0366979	0.0280434	0.0270826	0	0	0	0.0198523	0.00881339	0.017962	0	0.037386	1238	atypical chemokine receptor 2	GO:0004950,GO:0005044,GO:0005515,GO:0005654,GO:0005769,GO:0005829,GO:0005884,GO:0005886,GO:0005887,GO:0006897,GO:0006935,GO:0006954,GO:0006955,GO:0007186,GO:0007204,GO:0007275,GO:0009897,GO:0016493,GO:0019722,GO:0019957,GO:0031965,GO:0043231,GO:0055037,GO:0060326,GO:0070098	chemokine receptor activity|scavenger receptor activity|protein binding|nucleoplasm|early endosome|cytosol|actin filament|plasma membrane|integral component of plasma membrane|endocytosis|chemotaxis|inflammatory response|immune response|G protein-coupled receptor signaling pathway|positive regulation of cytosolic calcium ion concentration|multicellular organism development|external side of plasma…
ACKR3	0.793703	0.00013117		0.740212	6.83e-07		0.864431	0.0200396		1.0721	0.403535		1.16901	0.0357596		0.918082	0.277187		18.4175	17.5966	16.7202	14.0308	13.4455	14.2656	20.2694	17.6587	18.4912	16.4875	16.5205	15.5206	57007	atypical chemokine receptor 3	GO:0001525,GO:0001570,GO:0005044,GO:0005515,GO:0005634,GO:0005768,GO:0005769,GO:0005886,GO:0005905,GO:0006955,GO:0007155,GO:0007186,GO:0007204,GO:0008285,GO:0009897,GO:0009986,GO:0015026,GO:0016021,GO:0016032,GO:0016493,GO:0016494,GO:0019722,GO:0019957,GO:0019958,GO:0031623,GO:0043231,GO:0048471,GO:0055037,GO:0060326,GO:0070098,GO:0070374,GO:1902230,GO:1905322	angiogenesis|vasculogenesis|scavenger receptor activity|protein binding|nucleus|endosome|early endosome|plasma membrane|clathrin-coated pit|immune response|cell adhesion|G protein-coupled receptor signaling pathway|positive regulation of cytosolic calcium ion concentration|negative regulation of cell population proliferation|external side of plasma membrane|cell surface|coreceptor activity|integr…	hsa04060,hsa04061	Cytokine-cytokine receptor interaction|Viral protein interaction with cytokine and cytokine receptor
ACKR4	0.0619386	0.272017								0.121144	0.348209					0.0605228	0.255468		0.0432196	0.0214143	0.0327282	0	0	0	0.0110334	0	0	0	0	0	51554	atypical chemokine receptor 4	GO:0004950,GO:0005044,GO:0005515,GO:0005769,GO:0005886,GO:0005887,GO:0006897,GO:0006935,GO:0006955,GO:0007186,GO:0007204,GO:0009897,GO:0016493,GO:0019722,GO:0019957,GO:0055037,GO:0060326,GO:0070098	chemokine receptor activity|scavenger receptor activity|protein binding|early endosome|plasma membrane|integral component of plasma membrane|endocytosis|chemotaxis|immune response|G protein-coupled receptor signaling pathway|positive regulation of cytosolic calcium ion concentration|external side of plasma membrane|C-C chemokine receptor activity|calcium-mediated signaling|C-C chemokine binding|r…	hsa04060,hsa04061	Cytokine-cytokine receptor interaction|Viral protein interaction with cytokine and cytokine receptor
ACLY	0.968579	0.49643		1.02657	0.588962		0.987409	0.818131		0.943371	0.119966		0.962856	0.509839		0.980841	0.750327		126.09	119.359	121.451	115.898	117.06	121.475	114.105	118.617	112.708	124.52	113.591	122.563	47	ATP citrate lyase	GO:0003878,GO:0005515,GO:0005524,GO:0005576,GO:0005654,GO:0005829,GO:0005886,GO:0006085,GO:0006101,GO:0006107,GO:0006633,GO:0006695,GO:0008610,GO:0015936,GO:0016020,GO:0031325,GO:0035578,GO:0043312,GO:0046872,GO:0046949,GO:0070062,GO:1904813	ATP citrate synthase activity|protein binding|ATP binding|extracellular region|nucleoplasm|cytosol|plasma membrane|acetyl-CoA biosynthetic process|citrate metabolic process|oxaloacetate metabolic process|fatty acid biosynthetic process|cholesterol biosynthetic process|lipid biosynthetic process|coenzyme A metabolic process|membrane|positive regulation of cellular metabolic process|azurophil granu…	hsa00020	Citrate cycle (TCA cycle)
ACO1	1.05222	0.388601		0.996796	0.97173		1.02504	0.707625		1.05542	0.346286		1.02942	0.742371		1.02639	0.735592		26.4461	26.6302	25.554	27.4684	27.0919	27.9513	27.1923	26.8487	28.7563	28.0301	27.3604	25.4965	48	aconitase 1	GO:0003723,GO:0003994,GO:0005515,GO:0005737,GO:0005739,GO:0005783,GO:0005794,GO:0005829,GO:0006099,GO:0006101,GO:0006417,GO:0006879,GO:0009791,GO:0010040,GO:0030350,GO:0046872,GO:0047780,GO:0050892,GO:0051538,GO:0051539,GO:0070062	RNA binding|aconitate hydratase activity|protein binding|cytoplasm|mitochondrion|endoplasmic reticulum|Golgi apparatus|cytosol|tricarboxylic acid cycle|citrate metabolic process|regulation of translation|cellular iron ion homeostasis|post-embryonic development|response to iron(II) ion|iron-responsive element binding|metal ion binding|citrate dehydratase activity|intestinal absorption|3 iron, 4 su…	hsa00020,hsa00630	Citrate cycle (TCA cycle)|Glyoxylate and dicarboxylate metabolism
ACO2	0.933837	0.196827		0.968549	0.678562		0.920425	0.0335958		0.964028	0.599743		0.951215	0.498252		1.0145	0.845059		44.7488	41.3336	43.6565	40.7692	38.9936	41.0575	41.4255	44.7648	38.6581	43.935	44.8596	43.1365	50	aconitase 2	GO:0003994,GO:0005506,GO:0005739,GO:0005759,GO:0005829,GO:0006091,GO:0006099,GO:0006101,GO:0047780,GO:0051539	aconitate hydratase activity|iron ion binding|mitochondrion|mitochondrial matrix|cytosol|generation of precursor metabolites and energy|tricarboxylic acid cycle|citrate metabolic process|citrate dehydratase activity|4 iron, 4 sulfur cluster binding	hsa00020,hsa00630	Citrate cycle (TCA cycle)|Glyoxylate and dicarboxylate metabolism
ACOT1	0.656474	0.258439		0.617519	0.125316		0.490508	0.00187921	Down	1.06291	0.893647		0.794761	0.528184		1.33813	0.382222		1.18562	0.902152	0.587857	0.567715	0.488	0.697152	0.85397	1.21441	0.77595	1.11931	1.09387	1.3786	641371	acyl-CoA thioesterase 1	GO:0000038,GO:0001676,GO:0005829,GO:0006631,GO:0006637,GO:0016290,GO:0047617,GO:0052689,GO:0102991	very long-chain fatty acid metabolic process|long-chain fatty acid metabolic process|cytosol|fatty acid metabolic process|acyl-CoA metabolic process|palmitoyl-CoA hydrolase activity|acyl-CoA hydrolase activity|carboxylic ester hydrolase activity|myristoyl-CoA hydrolase activity	hsa00062,hsa01040,hsa04913	Fatty acid elongation|Biosynthesis of unsaturated fatty acids|Ovarian steroidogenesis
ACOT11	1.14353	0.781343		0.893253	0.810585		0.872162	0.724762		1.28014	0.523427		0.977342	0.973139		1.31127	0.505049		0.235989	0.166532	0.281593	0.244053	0.241752	0.294345	0.197164	0.394853	0.282514	0.246264	0.245132	0.407893	26027	acyl-CoA thioesterase 11	GO:0005759,GO:0005829,GO:0006631,GO:0006637,GO:0008289,GO:0009266,GO:0009409,GO:0016290,GO:0035556,GO:0036042,GO:0047617,GO:0052689,GO:0070062,GO:0102991,GO:0120163	mitochondrial matrix|cytosol|fatty acid metabolic process|acyl-CoA metabolic process|lipid binding|response to temperature stimulus|response to cold|palmitoyl-CoA hydrolase activity|intracellular signal transduction|long-chain fatty acyl-CoA binding|acyl-CoA hydrolase activity|carboxylic ester hydrolase activity|extracellular exosome|myristoyl-CoA hydrolase activity|negative regulation of cold-in…
ACOT13	0.832352	2.48e-05		0.843021	0.00015546		0.75043	1.49e-14		0.987198	0.870598		0.891034	0.0259081		1.10907	0.0277256		20.3876	20.691	21.8694	17.5793	17.0346	17.6306	21.4128	20.3299	20.2661	22.4066	24.0871	23.4863	55856	acyl-CoA thioesterase 13	GO:0005515,GO:0005634,GO:0005739,GO:0005819,GO:0005829,GO:0006637,GO:0016290,GO:0046872,GO:0047617,GO:0051289,GO:0102991,GO:0120163	protein binding|nucleus|mitochondrion|spindle|cytosol|acyl-CoA metabolic process|palmitoyl-CoA hydrolase activity|metal ion binding|acyl-CoA hydrolase activity|protein homotetramerization|myristoyl-CoA hydrolase activity|negative regulation of cold-induced thermogenesis
ACOT2	0.750067	0.00237724		0.870923	0.306022		0.720366	0.000226151		0.86109	0.164852		0.827945	0.118188		1.04111	0.795245		9.26142	9.23544	9.0123	6.22899	7.24643	7.11379	8.57854	7.86545	7.20586	9.63489	8.92664	10.1448	10965	acyl-CoA thioesterase 2	GO:0000038,GO:0001676,GO:0005515,GO:0005739,GO:0005759,GO:0005782,GO:0005829,GO:0006625,GO:0006631,GO:0006637,GO:0016290,GO:0047617,GO:0052689,GO:0102991	very long-chain fatty acid metabolic process|long-chain fatty acid metabolic process|protein binding|mitochondrion|mitochondrial matrix|peroxisomal matrix|cytosol|protein targeting to peroxisome|fatty acid metabolic process|acyl-CoA metabolic process|palmitoyl-CoA hydrolase activity|acyl-CoA hydrolase activity|carboxylic ester hydrolase activity|myristoyl-CoA hydrolase activity	hsa00062,hsa01040,hsa04913	Fatty acid elongation|Biosynthesis of unsaturated fatty acids|Ovarian steroidogenesis
ACOT4	1.31745	0.781343		1.12936	0.901912		0.969761	0.973275		1.16591	0.833865		0.859401	0.859842		1.358	0.665091		0.283435	0.561741	0.324334	0.77384	0.0967857	0.66109	0.4052	0.506471	0.449694	0.568225	0.413036	0.610426	122970	acyl-CoA thioesterase 4	GO:0000038,GO:0001676,GO:0004778,GO:0005777,GO:0005782,GO:0005829,GO:0006104,GO:0006625,GO:0006631,GO:0006633,GO:0006637,GO:0016290,GO:0019605,GO:0032788,GO:0032789,GO:0043648,GO:0043649,GO:0044466,GO:0046459,GO:0047617,GO:0052689,GO:0102991	very long-chain fatty acid metabolic process|long-chain fatty acid metabolic process|succinyl-CoA hydrolase activity|peroxisome|peroxisomal matrix|cytosol|succinyl-CoA metabolic process|protein targeting to peroxisome|fatty acid metabolic process|fatty acid biosynthetic process|acyl-CoA metabolic process|palmitoyl-CoA hydrolase activity|butyrate metabolic process|saturated monocarboxylic acid met…	hsa00062,hsa01040,hsa04913	Fatty acid elongation|Biosynthesis of unsaturated fatty acids|Ovarian steroidogenesis
ACOT7	0.976156	0.757301		0.830399	3.81e-05		1.0121	0.865495		1.17533	0.000321799		1.22009	1.27e-05		0.964376	0.574036		41.4401	40.6648	39.7297	39.0519	38.7643	40.7962	44.9611	49.6139	48.3272	39.7151	39.852	38.201	11332	acyl-CoA thioesterase 7	GO:0000062,GO:0005515,GO:0005654,GO:0005739,GO:0005829,GO:0006631,GO:0006637,GO:0015937,GO:0016290,GO:0036042,GO:0036114,GO:0036116,GO:0042803,GO:0047617,GO:0051792,GO:0052689,GO:0070062,GO:0102991,GO:1900535	fatty-acyl-CoA binding|protein binding|nucleoplasm|mitochondrion|cytosol|fatty acid metabolic process|acyl-CoA metabolic process|coenzyme A biosynthetic process|palmitoyl-CoA hydrolase activity|long-chain fatty acyl-CoA binding|medium-chain fatty-acyl-CoA catabolic process|long-chain fatty-acyl-CoA catabolic process|protein homodimerization activity|acyl-CoA hydrolase activity|medium-chain fatty …	hsa00062,hsa01040	Fatty acid elongation|Biosynthesis of unsaturated fatty acids
ACOT8	0.8903	0.480683		1.13801	0.421942		0.998799	0.995388		0.782179	0.0606737		0.8786	0.486474		0.891198	0.479657		9.266	12.0286	10.5017	9.64494	8.97021	9.6063	7.23837	9.09002	8.48999	9.64018	10.0121	8.7463	10005	acyl-CoA thioesterase 8	GO:0003986,GO:0004778,GO:0005515,GO:0005782,GO:0005829,GO:0006625,GO:0006637,GO:0006699,GO:0009062,GO:0016032,GO:0016289,GO:0016290,GO:0016559,GO:0033540,GO:0033882,GO:0036109,GO:0043649,GO:0044466,GO:0045225,GO:0047603,GO:0047617,GO:0047994,GO:0052689,GO:0052815,GO:0052816,GO:0102991	acetyl-CoA hydrolase activity|succinyl-CoA hydrolase activity|protein binding|peroxisomal matrix|cytosol|protein targeting to peroxisome|acyl-CoA metabolic process|bile acid biosynthetic process|fatty acid catabolic process|viral process|CoA hydrolase activity|palmitoyl-CoA hydrolase activity|peroxisome fission|fatty acid beta-oxidation using acyl-CoA oxidase|choloyl-CoA hydrolase activity|alpha-…	hsa00120,hsa04146	Primary bile acid biosynthesis|Peroxisome
ACOT9	1.26022	1.38e-07		1.15391	0.00409881		1.23548	7.65e-07		1.09196	0.130756		1.0718	0.354118		1.01991	0.834348		14.6873	13.9509	14.1497	17.3468	18.2312	18.2073	16.0519	15.1008	15.4707	14.9813	14.7714	13.986	23597	acyl-CoA thioesterase 9	GO:0003986,GO:0005739,GO:0005759,GO:0006637,GO:0047617,GO:0052689	acetyl-CoA hydrolase activity|mitochondrion|mitochondrial matrix|acyl-CoA metabolic process|acyl-CoA hydrolase activity|carboxylic ester hydrolase activity
ACOX1	0.920057	0.352274		0.864425	0.0228029		0.915094	0.170698		1.06417	0.494306		1.05976	0.5601		1.00534	0.970039		7.43425	6.33094	6.33001	6.10607	6.01482	6.32094	6.60511	7.31119	7.42486	7.02563	6.38728	6.83678	51	acyl-CoA oxidase 1	GO:0000038,GO:0003997,GO:0005504,GO:0005777,GO:0005778,GO:0005782,GO:0005829,GO:0006091,GO:0006625,GO:0006629,GO:0006693,GO:0007283,GO:0009062,GO:0016020,GO:0016401,GO:0019216,GO:0019395,GO:0030165,GO:0033540,GO:0036109,GO:0042803,GO:0047485,GO:0050660,GO:0050665,GO:0055088,GO:0071949	very long-chain fatty acid metabolic process|acyl-CoA oxidase activity|fatty acid binding|peroxisome|peroxisomal membrane|peroxisomal matrix|cytosol|generation of precursor metabolites and energy|protein targeting to peroxisome|lipid metabolic process|prostaglandin metabolic process|spermatogenesis|fatty acid catabolic process|membrane|palmitoyl-CoA oxidase activity|regulation of lipid metabolic …	hsa00071,hsa00410,hsa00592,hsa00640,hsa01040,hsa03320,hsa04024,hsa04146	Fatty acid degradation|beta-Alanine metabolism|alpha-Linolenic acid metabolism|Propanoate metabolism|Biosynthesis of unsaturated fatty acids|PPAR signaling pathway|cAMP signaling pathway|Peroxisome
ACOX2	8.283	0.470141		8.15475	0.452783		16.3224	0.284023											0	0.0117129	0	0.0922025	0.0121085	0	0.0120698	0	0	0	0	0	8309	acyl-CoA oxidase 2	GO:0000038,GO:0003997,GO:0005504,GO:0005515,GO:0005777,GO:0005782,GO:0005829,GO:0006625,GO:0006699,GO:0010942,GO:0016401,GO:0033540,GO:0033791,GO:0042803,GO:0043231,GO:0050660,GO:0055088,GO:0071949,GO:1902884	very long-chain fatty acid metabolic process|acyl-CoA oxidase activity|fatty acid binding|protein binding|peroxisome|peroxisomal matrix|cytosol|protein targeting to peroxisome|bile acid biosynthetic process|positive regulation of cell death|palmitoyl-CoA oxidase activity|fatty acid beta-oxidation using acyl-CoA oxidase|3alpha,7alpha,12alpha-trihydroxy-5beta-cholestanoyl-CoA 24-hydroxylase activit…	hsa00120,hsa03320,hsa04146	Primary bile acid biosynthesis|PPAR signaling pathway|Peroxisome
ACOX3	1.04356	0.858791		0.827302	0.152992		0.986904	0.947523		1.26112	0.0732367		1.19413	0.237355		1.05722	0.8031		1.98954	1.85653	1.54564	1.78907	1.84563	1.97901	2.32506	2.21009	2.25168	1.89779	2.00971	1.80765	8310	acyl-CoA oxidase 3, pristanoyl	GO:0003997,GO:0005504,GO:0005777,GO:0005782,GO:0005829,GO:0006625,GO:0016020,GO:0016402,GO:0033540,GO:0050660,GO:0055088,GO:0071949	acyl-CoA oxidase activity|fatty acid binding|peroxisome|peroxisomal matrix|cytosol|protein targeting to peroxisome|membrane|pristanoyl-CoA oxidase activity|fatty acid beta-oxidation using acyl-CoA oxidase|flavin adenine dinucleotide binding|lipid homeostasis|FAD binding	hsa00071,hsa00410,hsa00592,hsa00640,hsa01040,hsa03320,hsa04024,hsa04146	Fatty acid degradation|beta-Alanine metabolism|alpha-Linolenic acid metabolism|Propanoate metabolism|Biosynthesis of unsaturated fatty acids|PPAR signaling pathway|cAMP signaling pathway|Peroxisome
ACOXL	0.76281	0.916378		1.034	0.991941		0.510968	0.685885		0.739718	0.877251		0.496976	0.721631		1.49175	0.818355		0.00350208	0.00867598	0.00883988	0.0017074	0.0143504	0	0.00178806	0.00187736	0.0116683	0.0033972	0.0121786	0.0159096	55289	acyl-CoA oxidase like	GO:0003674,GO:0003997,GO:0005504,GO:0005575,GO:0005777,GO:0005782,GO:0008150,GO:0033540,GO:0050660,GO:0055088	molecular_function|acyl-CoA oxidase activity|fatty acid binding|cellular_component|peroxisome|peroxisomal matrix|biological_process|fatty acid beta-oxidation using acyl-CoA oxidase|flavin adenine dinucleotide binding|lipid homeostasis
ACP1	0.984037	0.839933		0.994734	0.949352		1.0126	0.844532		0.989073	0.881363		1.019	0.814413		0.971687	0.665091		60.6861	63.4805	58.9658	60.6392	59.8272	59.2429	60.4032	59.457	60.8798	59.925	59.1689	59.2673	52	acid phosphatase 1	GO:0003993,GO:0004725,GO:0004726,GO:0005515,GO:0005737,GO:0009898,GO:0035335,GO:0070062	acid phosphatase activity|protein tyrosine phosphatase activity|non-membrane spanning protein tyrosine phosphatase activity|protein binding|cytoplasm|cytoplasmic side of plasma membrane|peptidyl-tyrosine dephosphorylation|extracellular exosome	hsa00730,hsa00740,hsa04520	Thiamine metabolism|Riboflavin metabolism|Adherens junction
ACP2	0.955809	0.706457		1.04514	0.680334		0.994203	0.958566		0.914435	0.300416		0.95217	0.658114		0.961332	0.724878		20.3412	17.5295	17.7119	18.326	16.3987	18.2533	17.1109	17.7417	15.893	18.5412	17.3687	17.6475	53	acid phosphatase 2, lysosomal	GO:0003993,GO:0005515,GO:0005764,GO:0005765,GO:0007040,GO:0016020,GO:0016021,GO:0016311,GO:0016791,GO:0043202,GO:0070062	acid phosphatase activity|protein binding|lysosome|lysosomal membrane|lysosome organization|membrane|integral component of membrane|dephosphorylation|phosphatase activity|lysosomal lumen|extracellular exosome	hsa00740,hsa04142	Riboflavin metabolism|Lysosome
ACP5	0.420102	0.642805		0.447477	0.656797		1.188	0.947949		0.939028	0.974368		2.65798	0.654684		0.353364	0.582737		0.0137859	0.150273	0.0695964	0.0134424	0.0706131	0.0141859	0.0140774	0.0591219	0.144359	0.0133731	0	0.0695868	54	acid phosphatase 5, tartrate resistant	GO:0001503,GO:0003993,GO:0005764,GO:0005829,GO:0006771,GO:0008198,GO:0008199,GO:0016021,GO:0016311,GO:0045453	ossification|acid phosphatase activity|lysosome|cytosol|riboflavin metabolic process|ferrous iron binding|ferric iron binding|integral component of membrane|dephosphorylation|bone resorption	hsa00740,hsa04142,hsa04380,hsa05323	Riboflavin metabolism|Lysosome|Osteoclast differentiation|Rheumatoid arthritis
ACP6	0.927644	0.55727		0.92289	0.535594		0.869886	0.157178		1.00498	0.977696		0.943515	0.726982		1.06629	0.637015		1.67325	1.6881	1.53883	1.49032	1.44836	1.59499	1.65124	1.78933	1.47761	1.74687	1.57874	1.91181	51205	acid phosphatase 6, lysophosphatidic	GO:0002244,GO:0003993,GO:0005737,GO:0005739,GO:0005759,GO:0006644,GO:0006654,GO:0016311,GO:0016791,GO:0052642,GO:2001311	hematopoietic progenitor cell differentiation|acid phosphatase activity|cytoplasm|mitochondrion|mitochondrial matrix|phospholipid metabolic process|phosphatidic acid biosynthetic process|dephosphorylation|phosphatase activity|lysophosphatidic acid phosphatase activity|lysobisphosphatidic acid metabolic process
ACSBG1	0.448184	0.761247		0.503263	0.797047					0.891121	0.964756		4.02626	0.68099		0.221097	0.59432		0.0130284	0	0.0164431	0.00317594	0.0066733	0.00335159	0.0199559	0	0.00620121	0	0	0.00657632	23205	acyl-CoA synthetase bubblegum family member 1	GO:0000038,GO:0001676,GO:0004467,GO:0005524,GO:0005737,GO:0005783,GO:0005829,GO:0005886,GO:0016405,GO:0031410,GO:0031957,GO:0035338,GO:0042552,GO:0042759,GO:0051384	very long-chain fatty acid metabolic process|long-chain fatty acid metabolic process|long-chain fatty acid-CoA ligase activity|ATP binding|cytoplasm|endoplasmic reticulum|cytosol|plasma membrane|CoA-ligase activity|cytoplasmic vesicle|very long-chain fatty acid-CoA ligase activity|long-chain fatty-acyl-CoA biosynthetic process|myelination|long-chain fatty acid biosynthetic process|response to glu…	hsa00061,hsa00071,hsa03320,hsa04920	Fatty acid biosynthesis|Fatty acid degradation|PPAR signaling pathway|Adipocytokine signaling pathway
ACSF2	0.898244	0.638381		1.19837	0.403507		0.896408	0.575984		0.749329	0.0842888		0.748511	0.152841		1.00193	0.99431		3.2194	3.51629	2.89464	3.2652	2.72027	2.63573	2.78356	2.46907	1.95739	2.74687	3.4439	3.48733	80221	acyl-CoA synthetase family member 2	GO:0005515,GO:0005524,GO:0005759,GO:0006631,GO:0006637,GO:0031956,GO:0047760	protein binding|ATP binding|mitochondrial matrix|fatty acid metabolic process|acyl-CoA metabolic process|medium-chain fatty acid-CoA ligase activity|butyrate-CoA ligase activity
ACSF3	1.0007	0.997326		1.00268	0.987231		1.02487	0.854175		0.997827	0.986994		1.02315	0.887123		0.976305	0.870238		2.01041	1.97861	1.80971	1.99546	1.73238	2.05813	1.94072	1.96033	1.87458	1.74869	1.8218	2.10583	197322	acyl-CoA synthetase family member 3	GO:0005515,GO:0005524,GO:0005739,GO:0005759,GO:0006631,GO:0006633,GO:0016405,GO:0016878,GO:0031957,GO:0035338,GO:0090409,GO:0090410	protein binding|ATP binding|mitochondrion|mitochondrial matrix|fatty acid metabolic process|fatty acid biosynthetic process|CoA-ligase activity|acid-thiol ligase activity|very long-chain fatty acid-CoA ligase activity|long-chain fatty-acyl-CoA biosynthetic process|malonyl-CoA synthetase activity|malonate catabolic process	hsa00061,hsa00280	Fatty acid biosynthesis|Valine, leucine and isoleucine degradation
ACSL1	1.01543	0.976694		0.90298	0.802059		0.826868	0.553135		1.12457	0.713144		0.916756	0.847435		1.22796	0.522293		0.562285	0.551332	0.513939	0.513644	0.715473	0.420243	0.586262	0.539391	0.698665	0.654536	0.823311	0.525819	2180	acyl-CoA synthetase long chain family member 1	GO:0000038,GO:0001676,GO:0004467,GO:0005524,GO:0005739,GO:0005741,GO:0005778,GO:0005783,GO:0005789,GO:0005886,GO:0007584,GO:0008610,GO:0010747,GO:0014070,GO:0015908,GO:0016020,GO:0016021,GO:0019216,GO:0019432,GO:0033211,GO:0034201,GO:0035338,GO:0036109,GO:0042178,GO:0042493,GO:0043651,GO:0044539,GO:0047676,GO:0050197,GO:0071902,GO:0090434,GO:0120162	very long-chain fatty acid metabolic process|long-chain fatty acid metabolic process|long-chain fatty acid-CoA ligase activity|ATP binding|mitochondrion|mitochondrial outer membrane|peroxisomal membrane|endoplasmic reticulum|endoplasmic reticulum membrane|plasma membrane|response to nutrient|lipid biosynthetic process|positive regulation of long-chain fatty acid import across plasma membrane|resp…	hsa00061,hsa00071,hsa03320,hsa04146,hsa04216,hsa04714,hsa04920	Fatty acid biosynthesis|Fatty acid degradation|PPAR signaling pathway|Peroxisome|Ferroptosis|Thermogenesis|Adipocytokine signaling pathway
ACSL3	0.935519	0.245515		0.959697	0.567414		0.973783	0.63434		0.974622	0.728217		1.01578	0.870171		0.960577	0.498048		26.5008	29.3303	27.123	25.3758	27.1989	24.823	25.5558	26.2201	28.88	26.8002	26.0595	27.004	2181	acyl-CoA synthetase long chain family member 3	GO:0001676,GO:0004467,GO:0005515,GO:0005524,GO:0005741,GO:0005778,GO:0005783,GO:0005789,GO:0005794,GO:0005811,GO:0005886,GO:0006633,GO:0007420,GO:0007584,GO:0014070,GO:0016020,GO:0016021,GO:0019901,GO:0019904,GO:0030182,GO:0034379,GO:0035336,GO:0035338,GO:0042998,GO:0044539,GO:0047676,GO:0048471,GO:0051047,GO:2001247	long-chain fatty acid metabolic process|long-chain fatty acid-CoA ligase activity|protein binding|ATP binding|mitochondrial outer membrane|peroxisomal membrane|endoplasmic reticulum|endoplasmic reticulum membrane|Golgi apparatus|lipid droplet|plasma membrane|fatty acid biosynthetic process|brain development|response to nutrient|response to organic cyclic compound|membrane|integral component of me…	hsa00061,hsa00071,hsa03320,hsa04146,hsa04216,hsa04714,hsa04920	Fatty acid biosynthesis|Fatty acid degradation|PPAR signaling pathway|Peroxisome|Ferroptosis|Thermogenesis|Adipocytokine signaling pathway
ACSL4	1.09628	0.0739057		1.01436	0.893249		1.12467	0.00426839		1.08058	0.222266		1.10995	0.111673		0.974658	0.667668		27.9028	29.8366	29.253	31.7465	33.7372	29.626	29.0898	29.9275	34.7528	28.2175	28.2388	28.5251	2182	acyl-CoA synthetase long chain family member 4	GO:0001676,GO:0004467,GO:0005524,GO:0005737,GO:0005741,GO:0005778,GO:0005783,GO:0005789,GO:0005811,GO:0005886,GO:0006629,GO:0007584,GO:0015908,GO:0016020,GO:0016021,GO:0019432,GO:0030182,GO:0031957,GO:0032024,GO:0035336,GO:0035338,GO:0043025,GO:0044233,GO:0047676,GO:0060136,GO:0060996,GO:0070062,GO:0070672	long-chain fatty acid metabolic process|long-chain fatty acid-CoA ligase activity|ATP binding|cytoplasm|mitochondrial outer membrane|peroxisomal membrane|endoplasmic reticulum|endoplasmic reticulum membrane|lipid droplet|plasma membrane|lipid metabolic process|response to nutrient|fatty acid transport|membrane|integral component of membrane|triglyceride biosynthetic process|neuron differentiation…	hsa00061,hsa00071,hsa03320,hsa04146,hsa04216,hsa04714,hsa04920	Fatty acid biosynthesis|Fatty acid degradation|PPAR signaling pathway|Peroxisome|Ferroptosis|Thermogenesis|Adipocytokine signaling pathway
ACSL5	1.51019	0.218833		1.35473	0.462673		1.13512	0.734335		1.11489	0.833927		0.838831	0.756361		1.33025	0.4574		0.396298	0.370895	0.333443	0.579633	0.488675	0.589036	0.299761	0.613726	0.31438	0.541051	0.45938	0.466756	51703	acyl-CoA synthetase long chain family member 5	GO:0001676,GO:0004467,GO:0005515,GO:0005524,GO:0005654,GO:0005730,GO:0005739,GO:0005741,GO:0005783,GO:0005789,GO:0005886,GO:0008610,GO:0010747,GO:0016020,GO:0016021,GO:0035338,GO:0047676	long-chain fatty acid metabolic process|long-chain fatty acid-CoA ligase activity|protein binding|ATP binding|nucleoplasm|nucleolus|mitochondrion|mitochondrial outer membrane|endoplasmic reticulum|endoplasmic reticulum membrane|plasma membrane|lipid biosynthetic process|positive regulation of long-chain fatty acid import across plasma membrane|membrane|integral component of membrane|long-chain fa…	hsa00061,hsa00071,hsa03320,hsa04146,hsa04216,hsa04714,hsa04920	Fatty acid biosynthesis|Fatty acid degradation|PPAR signaling pathway|Peroxisome|Ferroptosis|Thermogenesis|Adipocytokine signaling pathway
ACSM3	0.227197	0.628588								0.685534	0.883792					0.327484	0.689196		0.0668248	0.00827752	0	0	0	0.0171908	0	0.0358228	0.0159035	0.00810296	0.016599	0	6296	acyl-CoA synthetase medium chain family member 3	GO:0001676,GO:0004321,GO:0004467,GO:0005524,GO:0005739,GO:0005759,GO:0006633,GO:0006637,GO:0008217,GO:0015645,GO:0031956,GO:0042632,GO:0046872,GO:0047760,GO:0050218	long-chain fatty acid metabolic process|fatty-acyl-CoA synthase activity|long-chain fatty acid-CoA ligase activity|ATP binding|mitochondrion|mitochondrial matrix|fatty acid biosynthetic process|acyl-CoA metabolic process|regulation of blood pressure|fatty acid ligase activity|medium-chain fatty acid-CoA ligase activity|cholesterol homeostasis|metal ion binding|butyrate-CoA ligase activity|propion…	hsa00650	Butanoate metabolism
ACSS1	0.639212	0.638688		0.621353	0.527728		0.902544	0.916945		1.02888	0.978054		1.45409	0.665203		0.708493	0.712232		0.250706	0.0621095	0.105471	0.0814862	0.128415	0.0573287	0.128004	0.149329	0.152477	0.0743107	0.10379	0.119518	84532	acyl-CoA synthetase short chain family member 1	GO:0003987,GO:0005515,GO:0005524,GO:0005759,GO:0006069,GO:0006085,GO:0016208,GO:0019413,GO:0019427,GO:0019542,GO:0050218	acetate-CoA ligase activity|protein binding|ATP binding|mitochondrial matrix|ethanol oxidation|acetyl-CoA biosynthetic process|AMP binding|acetate biosynthetic process|acetyl-CoA biosynthetic process from acetate|propionate biosynthetic process|propionate-CoA ligase activity	hsa00010,hsa00620,hsa00630,hsa00640	Glycolysis / Gluconeogenesis|Pyruvate metabolism|Glyoxylate and dicarboxylate metabolism|Propanoate metabolism
ACSS2	0.828552	0.0308291		0.976674	0.872127		0.914548	0.427887		0.848209	0.041943		0.937396	0.662663		0.905909	0.394474		8.89019	7.91773	8.66456	6.43669	7.19274	7.42785	7.13472	7.45426	6.9777	8.68217	7.43617	7.00166	55902	acyl-CoA synthetase short chain family member 2	GO:0003987,GO:0005524,GO:0005654,GO:0005737,GO:0005759,GO:0005829,GO:0006069,GO:0008610,GO:0016208,GO:0019413,GO:0019427,GO:0019542,GO:0043231,GO:0050218	acetate-CoA ligase activity|ATP binding|nucleoplasm|cytoplasm|mitochondrial matrix|cytosol|ethanol oxidation|lipid biosynthetic process|AMP binding|acetate biosynthetic process|acetyl-CoA biosynthetic process from acetate|propionate biosynthetic process|intracellular membrane-bounded organelle|propionate-CoA ligase activity	hsa00010,hsa00620,hsa00630,hsa00640	Glycolysis / Gluconeogenesis|Pyruvate metabolism|Glyoxylate and dicarboxylate metabolism|Propanoate metabolism
ACTA1	0.770379	0.915981		0.2471	0.140723		0.327893	0.389906		3.12481	0.238824		1.32974	0.865096		2.35071	0.599906		0	0.0919909	0.149966	0.108621	0.0570588	0.0191048	0.15167	0.318489	0.282785	0.0540306	0.498069	0.0187432	58	actin alpha 1, skeletal muscle	GO:0001725,GO:0005200,GO:0005515,GO:0005524,GO:0005615,GO:0005829,GO:0005865,GO:0005869,GO:0005884,GO:0006936,GO:0009612,GO:0009991,GO:0010226,GO:0010628,GO:0015629,GO:0017022,GO:0030017,GO:0030027,GO:0030049,GO:0030175,GO:0030240,GO:0043503,GO:0043531,GO:0044297,GO:0048545,GO:0048741,GO:0070062,GO:0071417,GO:0072562,GO:0090131	stress fiber|structural constituent of cytoskeleton|protein binding|ATP binding|extracellular space|cytosol|striated muscle thin filament|dynactin complex|actin filament|muscle contraction|response to mechanical stimulus|response to extracellular stimulus|response to lithium ion|positive regulation of gene expression|actin cytoskeleton|myosin binding|sarcomere|lamellipodium|muscle filament slidin…
ACTA2	0.725557	0.0146229		0.83413	0.298403		0.699625	0.00285489		0.86965	0.387704		0.839643	0.346689		1.03689	0.872751		5.23634	6.29655	6.16815	3.85178	4.37607	4.58473	4.6435	5.99165	4.73696	6.75786	5.44613	6.18276	59	actin alpha 2, smooth muscle	GO:0005524,GO:0005615,GO:0005737,GO:0005829,GO:0005869,GO:0006936,GO:0008217,GO:0009615,GO:0010628,GO:0014829,GO:0019901,GO:0030027,GO:0030175,GO:0030485,GO:0032991,GO:0044297,GO:0045893,GO:0070062,GO:0072144,GO:0090131	ATP binding|extracellular space|cytoplasm|cytosol|dynactin complex|muscle contraction|regulation of blood pressure|response to virus|positive regulation of gene expression|vascular associated smooth muscle contraction|protein kinase binding|lamellipodium|filopodium|smooth muscle contractile fiber|protein-containing complex|cell body|positive regulation of transcription, DNA-templated|extracellula…	hsa04270,hsa04371,hsa04926	Vascular smooth muscle contraction|Apelin signaling pathway|Relaxin signaling pathway
ACTB	0.924463	0.00537527		1.0166	0.728278		1.08592	0.00284462		0.909236	0.000991014		1.06931	0.0778913		0.851238	2.06e-10		5046.31	4807.87	4920.79	4586.78	4448.56	4586.45	4348.41	4582.88	4474.82	4379.62	4167.31	4059	60	actin beta	GO:0000079,GO:0000785,GO:0001738,GO:0001895,GO:0005200,GO:0005515,GO:0005524,GO:0005615,GO:0005634,GO:0005654,GO:0005737,GO:0005829,GO:0005856,GO:0005884,GO:0005886,GO:0005911,GO:0005912,GO:0005925,GO:0007163,GO:0007409,GO:0015629,GO:0016020,GO:0016579,GO:0019894,GO:0019901,GO:0021762,GO:0022898,GO:0030027,GO:0030424,GO:0030957,GO:0031492,GO:0031982,GO:0032091,GO:0032991,GO:0034329,GO:0034333,GO:…	regulation of cyclin-dependent protein serine/threonine kinase activity|chromatin|morphogenesis of a polarized epithelium|retina homeostasis|structural constituent of cytoskeleton|protein binding|ATP binding|extracellular space|nucleus|nucleoplasm|cytoplasm|cytosol|cytoskeleton|actin filament|plasma membrane|cell-cell junction|adherens junction|focal adhesion|establishment or maintenance of cell …	hsa04015,hsa04145,hsa04210,hsa04390,hsa04510,hsa04520,hsa04530,hsa04611,hsa04670,hsa04714,hsa04810,hsa04919,hsa04921,hsa04971,hsa05014,hsa05100,hsa05110,hsa05130,hsa05131,hsa05132,hsa05135,hsa05164,hsa05205,hsa05225,hsa05410,hsa05412,hsa05414,hsa05416,hsa05418	Rap1 signaling pathway|Phagosome|Apoptosis|Hippo signaling pathway|Focal adhesion|Adherens junction|Tight junction|Platelet activation|Leukocyte transendothelial migration|Thermogenesis|Regulation of actin cytoskeleton|Thyroid hormone signaling pathway|Oxytocin signaling pathway|Gastric acid secretion|Amyotrophic lateral sclerosis|Bacterial invasion of epithelial cells|Vibrio cholerae infection|P…
ACTC1	1.45881	0.407959		0.801064	0.567836		1.03816	0.93784		1.82059	0.0683815		1.2974	0.533569		1.40517	0.455598		0.681038	1.17111	0.586503	1.40626	1.06702	1.0718	1.32951	1.46034	1.63985	1.10755	1.0548	1.27395	70	actin alpha cardiac muscle 1	GO:0005524,GO:0005615,GO:0005737,GO:0005829,GO:0005869,GO:0005884,GO:0005925,GO:0007015,GO:0010628,GO:0016020,GO:0016887,GO:0017022,GO:0030017,GO:0030027,GO:0030048,GO:0030049,GO:0030175,GO:0030240,GO:0031032,GO:0031674,GO:0033275,GO:0042493,GO:0044297,GO:0045471,GO:0055003,GO:0055008,GO:0060047,GO:0060048,GO:0070062,GO:0072562,GO:0090131	ATP binding|extracellular space|cytoplasm|cytosol|dynactin complex|actin filament|focal adhesion|actin filament organization|positive regulation of gene expression|membrane|ATPase activity|myosin binding|sarcomere|lamellipodium|actin filament-based movement|muscle filament sliding|filopodium|skeletal muscle thin filament assembly|actomyosin structure organization|I band|actin-myosin filament slid…	hsa04260,hsa04261,hsa05410,hsa05414	Cardiac muscle contraction|Adrenergic signaling in cardiomyocytes|Hypertrophic cardiomyopathy|Dilated cardiomyopathy
ACTG1	0.94893	0.141123		1.03326	0.421976		1.13605	4.52e-09		0.918256	0.00736658		1.10061	0.000979745		0.835225	1.18e-14		2908.94	2722.32	2816.37	2673.95	2608.62	2712.06	2512.24	2653.98	2574.92	2392.69	2310.43	2368.96	71	actin gamma 1	GO:0001525,GO:0001738,GO:0001895,GO:0005200,GO:0005515,GO:0005522,GO:0005524,GO:0005615,GO:0005634,GO:0005829,GO:0005856,GO:0005884,GO:0005886,GO:0005911,GO:0005925,GO:0010628,GO:0016020,GO:0030335,GO:0031625,GO:0034329,GO:0035633,GO:0038096,GO:0042802,GO:0043296,GO:0048013,GO:0051492,GO:0051893,GO:0061024,GO:0070062,GO:0070527,GO:0072562,GO:0090303,GO:0097433,GO:0098973,GO:0098974,GO:0120192,GO:…	angiogenesis|morphogenesis of a polarized epithelium|retina homeostasis|structural constituent of cytoskeleton|protein binding|profilin binding|ATP binding|extracellular space|nucleus|cytosol|cytoskeleton|actin filament|plasma membrane|cell-cell junction|focal adhesion|positive regulation of gene expression|membrane|positive regulation of cell migration|ubiquitin protein ligase binding|cell junct…	hsa04015,hsa04145,hsa04210,hsa04390,hsa04510,hsa04520,hsa04530,hsa04611,hsa04670,hsa04714,hsa04810,hsa04919,hsa04921,hsa04971,hsa05014,hsa05100,hsa05110,hsa05130,hsa05131,hsa05132,hsa05135,hsa05164,hsa05205,hsa05225,hsa05410,hsa05412,hsa05414,hsa05416,hsa05418	Rap1 signaling pathway|Phagosome|Apoptosis|Hippo signaling pathway|Focal adhesion|Adherens junction|Tight junction|Platelet activation|Leukocyte transendothelial migration|Thermogenesis|Regulation of actin cytoskeleton|Thyroid hormone signaling pathway|Oxytocin signaling pathway|Gastric acid secretion|Amyotrophic lateral sclerosis|Bacterial invasion of epithelial cells|Vibrio cholerae infection|P…
ACTG2	2.12953	1.78e-09	Up	2.18662	8.32e-10	Up	2.92936	6.32e-12	Up	0.973696	0.921658		1.34113	0.322507		0.726842	0.211389		3.61473	3.16168	3.74279	6.9234	8.95522	6.47132	3.14502	3.40094	3.66927	3.41703	1.68582	2.55071	72	actin gamma 2, smooth muscle	GO:0005524,GO:0005615,GO:0005737,GO:0005829,GO:0005869,GO:0006936,GO:0010628,GO:0030027,GO:0030175,GO:0032982,GO:0044297,GO:0070062,GO:0071944,GO:0072562,GO:0090131	ATP binding|extracellular space|cytoplasm|cytosol|dynactin complex|muscle contraction|positive regulation of gene expression|lamellipodium|filopodium|myosin filament|cell body|extracellular exosome|cell periphery|blood microparticle|mesenchyme migration	hsa04270	Vascular smooth muscle contraction
ACTL6A	0.985145	0.87491		1.12721	0.00805633		1.04331	0.478196		0.873831	0.00915113		0.926544	0.253864		0.9441	0.434974		55.9471	64.4404	62.2744	58.799	61.0779	59.569	54.4521	53.1969	51.6254	61.1813	55.1698	56.4478	86	actin like 6A	GO:0000785,GO:0001825,GO:0003407,GO:0003682,GO:0003713,GO:0005515,GO:0005634,GO:0005654,GO:0005886,GO:0006281,GO:0006310,GO:0006338,GO:0006357,GO:0007165,GO:0007399,GO:0016514,GO:0016579,GO:0021510,GO:0031011,GO:0031492,GO:0032991,GO:0035267,GO:0040008,GO:0043044,GO:0043967,GO:0043968,GO:0045893,GO:0071564	chromatin|blastocyst formation|neural retina development|chromatin binding|transcription coactivator activity|protein binding|nucleus|nucleoplasm|plasma membrane|DNA repair|DNA recombination|chromatin remodeling|regulation of transcription by RNA polymerase II|signal transduction|nervous system development|SWI/SNF complex|protein deubiquitination|spinal cord development|Ino80 complex|nucleosomal …	hsa04714,hsa05225	Thermogenesis|Hepatocellular carcinoma
ACTL8	0.976383	0.959798		1.24019	0.479945		1.14814	0.642482		0.787192	0.343105		0.926814	0.864967		0.8503	0.593708		1.6807	1.6655	1.62566	1.34961	1.54813	1.94746	1.39895	1.25682	1.25038	1.53447	1.36119	1.34027	81569	actin like 8	GO:0005515,GO:0005737,GO:0005869,GO:0030855	protein binding|cytoplasm|dynactin complex|epithelial cell differentiation
ACTN1	1.13443	2.31e-05		0.956642	0.426824		1.09845	0.000416769		1.18565	1.95e-05		1.14948	0.00121285		1.03265	0.502579		102.872	96.1086	97.2873	110.655	112.515	112.046	107.733	119.562	123.23	104.998	102.771	98.8887	87	actinin alpha 1	GO:0001725,GO:0001726,GO:0002576,GO:0003725,GO:0005178,GO:0005509,GO:0005515,GO:0005576,GO:0005615,GO:0005737,GO:0005829,GO:0005884,GO:0005886,GO:0005903,GO:0005911,GO:0005916,GO:0005925,GO:0007015,GO:0017166,GO:0030018,GO:0030168,GO:0030220,GO:0030374,GO:0031093,GO:0031143,GO:0036344,GO:0042803,GO:0042981,GO:0042995,GO:0044325,GO:0045893,GO:0048041,GO:0051015,GO:0051017,GO:0051271,GO:0051639,GO:…	stress fiber|ruffle|platelet degranulation|double-stranded RNA binding|integrin binding|calcium ion binding|protein binding|extracellular region|extracellular space|cytoplasm|cytosol|actin filament|plasma membrane|brush border|cell-cell junction|fascia adherens|focal adhesion|actin filament organization|vinculin binding|Z disc|platelet activation|platelet formation|nuclear receptor coactivator ac…	hsa04510,hsa04520,hsa04530,hsa04670,hsa04810,hsa05131,hsa05146,hsa05203,hsa05322	Focal adhesion|Adherens junction|Tight junction|Leukocyte transendothelial migration|Regulation of actin cytoskeleton|Shigellosis|Amoebiasis|Viral carcinogenesis|Systemic lupus erythematosus
ACTN4	0.961414	0.458723		0.980023	0.688012		0.995881	0.920273		0.980873	0.754221		1.01723	0.769182		0.965309	0.487214		278.599	247.154	256.523	246.111	250.555	253.507	244.916	263.713	257.153	252.983	255.668	248.336	81	actinin alpha 4	GO:0000977,GO:0001666,GO:0001725,GO:0001882,GO:0002576,GO:0003713,GO:0003723,GO:0003779,GO:0005178,GO:0005509,GO:0005515,GO:0005576,GO:0005615,GO:0005634,GO:0005737,GO:0005829,GO:0005925,GO:0015031,GO:0015629,GO:0016604,GO:0030050,GO:0030335,GO:0030374,GO:0031093,GO:0031143,GO:0031490,GO:0032417,GO:0032991,GO:0033209,GO:0035257,GO:0035357,GO:0042803,GO:0042974,GO:0042981,GO:0043005,GO:0044325,GO:…	RNA polymerase II transcription regulatory region sequence-specific DNA binding|response to hypoxia|stress fiber|nucleoside binding|platelet degranulation|transcription coactivator activity|RNA binding|actin binding|integrin binding|calcium ion binding|protein binding|extracellular region|extracellular space|nucleus|cytoplasm|cytosol|focal adhesion|protein transport|actin cytoskeleton|nuclear bod…	hsa04510,hsa04520,hsa04530,hsa04670,hsa04810,hsa05131,hsa05146,hsa05203,hsa05322	Focal adhesion|Adherens junction|Tight junction|Leukocyte transendothelial migration|Regulation of actin cytoskeleton|Shigellosis|Amoebiasis|Viral carcinogenesis|Systemic lupus erythematosus
ACTR10	0.884939	0.118073		0.94871	0.604241		0.867628	0.0262724		0.932666	0.392344		0.915416	0.306618		1.01993	0.859362		27.7516	26.0033	28.7039	25.2143	25.1915	22.3557	27.1503	24.7637	24.8311	28.5041	28.5225	27.2623	55860	actin related protein 10	GO:0005515,GO:0005576,GO:0005829,GO:0005869,GO:0006888,GO:0007018,GO:0019886,GO:0035578,GO:0043312,GO:0098958,GO:1904115,GO:1904813	protein binding|extracellular region|cytosol|dynactin complex|endoplasmic reticulum to Golgi vesicle-mediated transport|microtubule-based movement|antigen processing and presentation of exogenous peptide antigen via MHC class II|azurophil granule lumen|neutrophil degranulation|retrograde axonal transport of mitochondrion|axon cytoplasm|ficolin-1-rich granule lumen	hsa05014,hsa05016,hsa05022,hsa05132	Amyotrophic lateral sclerosis|Huntington disease|Pathways of neurodegeneration - multiple diseases|Salmonella infection
ACTR1A	0.973624	0.702663		1.02026	0.79336		1.04783	0.330944		0.954144	0.403728		1.02805	0.715551		0.929085	0.0969915		49.5345	47.2155	47.2581	45.5531	45.794	48.4953	45.3778	47.9062	43.8673	45.1001	43.9974	45.01	10121	actin related protein 1A	GO:0000086,GO:0002177,GO:0005515,GO:0005524,GO:0005737,GO:0005813,GO:0005814,GO:0005829,GO:0005869,GO:0005875,GO:0006888,GO:0007283,GO:0010389,GO:0015630,GO:0016192,GO:0019886,GO:0030137,GO:0070062,GO:0097711,GO:0099738	G2/M transition of mitotic cell cycle|manchette|protein binding|ATP binding|cytoplasm|centrosome|centriole|cytosol|dynactin complex|microtubule associated complex|endoplasmic reticulum to Golgi vesicle-mediated transport|spermatogenesis|regulation of G2/M transition of mitotic cell cycle|microtubule cytoskeleton|vesicle-mediated transport|antigen processing and presentation of exogenous peptide a…	hsa05014,hsa05016,hsa05022,hsa05132	Amyotrophic lateral sclerosis|Huntington disease|Pathways of neurodegeneration - multiple diseases|Salmonella infection
ACTR1B	0.945936	0.588577		1.19795	0.0179694		1.06966	0.44531		0.789474	0.000421127		0.893771	0.27477		0.884252	0.112682		14.9874	14.7387	14.1419	14.3692	13.2034	13.8025	12.0082	11.8863	10.6841	13.1223	12.194	13.5643	10120	actin related protein 1B	GO:0005515,GO:0005524,GO:0005576,GO:0005737,GO:0005813,GO:0005829,GO:0005869,GO:0015630,GO:0016020,GO:0019886,GO:0034774,GO:0043312,GO:0070062,GO:1904813	protein binding|ATP binding|extracellular region|cytoplasm|centrosome|cytosol|dynactin complex|microtubule cytoskeleton|membrane|antigen processing and presentation of exogenous peptide antigen via MHC class II|secretory granule lumen|neutrophil degranulation|extracellular exosome|ficolin-1-rich granule lumen	hsa05014,hsa05016,hsa05022,hsa05132	Amyotrophic lateral sclerosis|Huntington disease|Pathways of neurodegeneration - multiple diseases|Salmonella infection
ACTR2	0.986656	0.835338		1.07693	0.0673276		1.01351	0.767458		0.916019	0.0338996		0.94207	0.212837		0.973388	0.610739		76.0932	83.0896	79.4122	78.3331	79.0715	77.348	69.664	75.4092	73.0128	78.3254	76.1696	78.2681	10097	actin related protein 2	GO:0005200,GO:0005515,GO:0005524,GO:0005576,GO:0005634,GO:0005737,GO:0005829,GO:0005885,GO:0005925,GO:0007163,GO:0008306,GO:0008356,GO:0010592,GO:0014069,GO:0015629,GO:0016020,GO:0016344,GO:0016482,GO:0030027,GO:0030478,GO:0033206,GO:0034314,GO:0035578,GO:0035861,GO:0035902,GO:0035984,GO:0038096,GO:0043312,GO:0045471,GO:0045944,GO:0048013,GO:0051015,GO:0051653,GO:0060271,GO:0061003,GO:0061024,GO:…	structural constituent of cytoskeleton|protein binding|ATP binding|extracellular region|nucleus|cytoplasm|cytosol|Arp2/3 protein complex|focal adhesion|establishment or maintenance of cell polarity|associative learning|asymmetric cell division|positive regulation of lamellipodium assembly|postsynaptic density|actin cytoskeleton|membrane|meiotic chromosome movement towards spindle pole|cytosolic t…	hsa04144,hsa04530,hsa04666,hsa04810,hsa05100,hsa05130,hsa05131,hsa05132,hsa05135	Endocytosis|Tight junction|Fc gamma R-mediated phagocytosis|Regulation of actin cytoskeleton|Bacterial invasion of epithelial cells|Pathogenic Escherichia coli infection|Shigellosis|Salmonella infection|Yersinia infection
ACTR3	0.936979	0.10256		0.932742	0.0676308		0.901484	0.000746509		1.00438	0.939554		0.967458	0.514483		1.03927	0.372304		54.7168	57.8613	57.1832	54.3757	52.8944	51.336	56.3623	57.1562	56.6192	59.3367	60.4157	57.0777	10096	actin related protein 3	GO:0005200,GO:0005515,GO:0005524,GO:0005634,GO:0005737,GO:0005829,GO:0005885,GO:0005903,GO:0005911,GO:0005925,GO:0007163,GO:0008356,GO:0010592,GO:0015629,GO:0016020,GO:0016344,GO:0030027,GO:0033206,GO:0034314,GO:0035861,GO:0038096,GO:0045944,GO:0048013,GO:0051015,GO:0051653,GO:0060271,GO:0061024,GO:0070062,GO:0070358,GO:0071346	structural constituent of cytoskeleton|protein binding|ATP binding|nucleus|cytoplasm|cytosol|Arp2/3 protein complex|brush border|cell-cell junction|focal adhesion|establishment or maintenance of cell polarity|asymmetric cell division|positive regulation of lamellipodium assembly|actin cytoskeleton|membrane|meiotic chromosome movement towards spindle pole|lamellipodium|meiotic cytokinesis|Arp2/3 c…	hsa04144,hsa04530,hsa04666,hsa04810,hsa05100,hsa05130,hsa05131,hsa05132,hsa05135	Endocytosis|Tight junction|Fc gamma R-mediated phagocytosis|Regulation of actin cytoskeleton|Bacterial invasion of epithelial cells|Pathogenic Escherichia coli infection|Shigellosis|Salmonella infection|Yersinia infection
ACTR3B	0.990007	0.964696		1.04423	0.814766		0.93	0.580166		0.947913	0.730014		0.891398	0.471365		1.06444	0.684509		2.01088	2.00517	2.05153	2.0631	2.03419	1.8921	2.10056	1.89489	1.74641	2.06876	2.23156	2.17415	57180	actin related protein 3B	GO:0003674,GO:0005524,GO:0005737,GO:0005856,GO:0008150,GO:0042995,GO:0051015,GO:0070062	molecular_function|ATP binding|cytoplasm|cytoskeleton|biological_process|cell projection|actin filament binding|extracellular exosome	hsa04144,hsa04530,hsa04666,hsa04810,hsa05100,hsa05130,hsa05131,hsa05132,hsa05135	Endocytosis|Tight junction|Fc gamma R-mediated phagocytosis|Regulation of actin cytoskeleton|Bacterial invasion of epithelial cells|Pathogenic Escherichia coli infection|Shigellosis|Salmonella infection|Yersinia infection
ACTR3C	0.921422	0.702987		0.842539	0.247448		0.771739	0.0280401		1.09341	0.601345		0.916848	0.65201		1.19374	0.249475		0.382416	0.483857	0.484982	0.383208	0.428355	0.430273	0.516166	0.49087	0.467333	0.492908	0.546934	0.577089	653857	actin related protein 3C	GO:0003674,GO:0005524,GO:0008150,GO:0051015,GO:0070062	molecular_function|ATP binding|biological_process|actin filament binding|extracellular exosome	hsa04144,hsa04530,hsa04666,hsa04810,hsa05100,hsa05130,hsa05131,hsa05132,hsa05135	Endocytosis|Tight junction|Fc gamma R-mediated phagocytosis|Regulation of actin cytoskeleton|Bacterial invasion of epithelial cells|Pathogenic Escherichia coli infection|Shigellosis|Salmonella infection|Yersinia infection
ACTR5	0.963064	0.836335		0.946507	0.730412		0.896584	0.369461		1.01732	0.915628		0.948176	0.766747		1.07403	0.627189		5.43427	5.54665	5.47586	5.07629	5.68946	5.0439	5.61576	5.65151	5.44216	5.59837	6.32808	5.7933	79913	actin related protein 5	GO:0005515,GO:0005634,GO:0005654,GO:0005737,GO:0006302,GO:0006310,GO:0006355,GO:0016579,GO:0031011,GO:0043044,GO:0070914	protein binding|nucleus|nucleoplasm|cytoplasm|double-strand break repair|DNA recombination|regulation of transcription, DNA-templated|protein deubiquitination|Ino80 complex|ATP-dependent chromatin remodeling|UV-damage excision repair
ACTR6	1.01183	0.956929		0.965352	0.81253		0.918599	0.510092		1.04805	0.728222		0.952623	0.787896		1.10132	0.517991		10.1358	11.9866	12.8245	12.6337	11.8527	10.7578	11.9938	12.4731	12.0761	14.1145	13.6493	10.7955	64431	actin related protein 6	GO:0000812,GO:0005515,GO:0005634,GO:0005737,GO:0005856,GO:0031491,GO:0043486	Swr1 complex|protein binding|nucleus|cytoplasm|cytoskeleton|nucleosome binding|histone exchange
ACTR8	1.0379	0.692299		1.00873	0.934631		0.966317	0.653085		1.02875	0.741997		0.958931	0.65794		1.07392	0.345673		4.75119	4.98379	4.46444	4.76495	5.1186	4.81687	4.80392	5.0288	4.7476	5.17567	5.30352	4.80592	93973	actin related protein 8	GO:0005515,GO:0005524,GO:0005634,GO:0005654,GO:0005813,GO:0006302,GO:0006310,GO:0006355,GO:0007049,GO:0016579,GO:0031011,GO:0043044,GO:0051301	protein binding|ATP binding|nucleus|nucleoplasm|centrosome|double-strand break repair|DNA recombination|regulation of transcription, DNA-templated|cell cycle|protein deubiquitination|Ino80 complex|ATP-dependent chromatin remodeling|cell division
ACTRT3	0.914637	0.811313		0.662153	0.0361829	Down	0.989626	0.978301		1.38095	0.134955		1.49588	0.11939		0.924085	0.853425		2.74999	2.00279	1.82318	2.01917	1.7989	2.18199	2.84197	2.68196	3.53253	2.16947	2.51836	1.40483	84517	actin related protein T3	GO:0005634,GO:0005737,GO:0005856	nucleus|cytoplasm|cytoskeleton
ACVR1	1.09858	0.490019		0.913414	0.557102		0.963713	0.801674		1.20258	0.101026		1.05629	0.781721		1.13986	0.24765		4.41443	4.32542	4.76427	4.69761	5.53684	4.56433	4.6667	5.18798	6.33715	5.12633	5.61617	4.68505	90	activin A receptor type 1	GO:0000082,GO:0001525,GO:0001569,GO:0001701,GO:0001702,GO:0001707,GO:0001755,GO:0002526,GO:0003143,GO:0003148,GO:0003181,GO:0003183,GO:0003203,GO:0003274,GO:0003289,GO:0004672,GO:0004674,GO:0004675,GO:0005025,GO:0005515,GO:0005524,GO:0005886,GO:0005887,GO:0006468,GO:0007179,GO:0007281,GO:0007368,GO:0007507,GO:0009953,GO:0009968,GO:0010862,GO:0016361,GO:0017046,GO:0018107,GO:0030278,GO:0030335,GO:…	G1/S transition of mitotic cell cycle|angiogenesis|branching involved in blood vessel morphogenesis|in utero embryonic development|gastrulation with mouth forming second|mesoderm formation|neural crest cell migration|acute inflammatory response|embryonic heart tube morphogenesis|outflow tract septum morphogenesis|atrioventricular valve morphogenesis|mitral valve morphogenesis|endocardial cushion …	hsa04060,hsa04350,hsa04550,hsa05418	Cytokine-cytokine receptor interaction|TGF-beta signaling pathway|Signaling pathways regulating pluripotency of stem cells|Fluid shear stress and atherosclerosis
ACVR1B	1.00537	0.977414		0.917521	0.416231		0.956147	0.68133		1.09567	0.398671		1.0431	0.763634		1.05149	0.717787		4.72423	3.8372	4.17755	4.43736	4.0661	4.26805	4.50634	4.84625	4.5798	4.32046	4.63815	4.47055	91	activin A receptor type 1B	GO:0000082,GO:0001701,GO:0001942,GO:0004674,GO:0004675,GO:0005515,GO:0005524,GO:0005829,GO:0005886,GO:0005887,GO:0006355,GO:0006468,GO:0007165,GO:0007178,GO:0007399,GO:0007417,GO:0009986,GO:0010629,GO:0010862,GO:0016361,GO:0017002,GO:0018107,GO:0019838,GO:0030308,GO:0031625,GO:0032924,GO:0032927,GO:0034711,GO:0038092,GO:0043235,GO:0045648,GO:0045944,GO:0046332,GO:0046545,GO:0046777,GO:0046872,GO:…	G1/S transition of mitotic cell cycle|in utero embryonic development|hair follicle development|protein serine/threonine kinase activity|transmembrane receptor protein serine/threonine kinase activity|protein binding|ATP binding|cytosol|plasma membrane|integral component of plasma membrane|regulation of transcription, DNA-templated|protein phosphorylation|signal transduction|transmembrane receptor…	hsa04060,hsa04350,hsa04550	Cytokine-cytokine receptor interaction|TGF-beta signaling pathway|Signaling pathways regulating pluripotency of stem cells
ACVR1C	1.16281	0.983432		0.826303	0.950042		2.31498	0.736667		1.40235	0.898015		2.80415	0.691431		0.500511	0.823382		0	0.0242383	0	0	0.0281891	0	0.0280989	0	0.00582109	0.00296589	0.00303783	0.0061732	130399	activin A receptor type 1C	GO:0001834,GO:0002021,GO:0004674,GO:0005524,GO:0005886,GO:0006468,GO:0007399,GO:0009749,GO:0016361,GO:0019838,GO:0019915,GO:0030154,GO:0030262,GO:0032868,GO:0032924,GO:0038092,GO:0038100,GO:0043065,GO:0043235,GO:0043280,GO:0046676,GO:0046872,GO:0048179,GO:0071363,GO:1901164,GO:1901383	trophectodermal cell proliferation|response to dietary excess|protein serine/threonine kinase activity|ATP binding|plasma membrane|protein phosphorylation|nervous system development|response to glucose|activin receptor activity, type I|growth factor binding|lipid storage|cell differentiation|apoptotic nuclear changes|response to insulin|activin receptor signaling pathway|nodal signaling pathway|n…	hsa04060,hsa04350,hsa04550	Cytokine-cytokine receptor interaction|TGF-beta signaling pathway|Signaling pathways regulating pluripotency of stem cells
ACVR2A	1.01838	0.964992		0.924223	0.786817		0.938833	0.815564		1.10183	0.653297		1.01714	0.960517		1.08456	0.751627		0.947669	1.12691	1.27233	0.884092	1.49033	1.02787	1.26063	1.10391	1.31175	1.31185	1.14517	1.17907	92	activin A receptor type 2A	GO:0001702,GO:0001934,GO:0004674,GO:0004675,GO:0005515,GO:0005524,GO:0005737,GO:0005886,GO:0005887,GO:0006468,GO:0007178,GO:0007283,GO:0007368,GO:0007498,GO:0009952,GO:0009986,GO:0010862,GO:0015026,GO:0017002,GO:0019838,GO:0030165,GO:0030501,GO:0030509,GO:0032924,GO:0032927,GO:0034673,GO:0034711,GO:0042713,GO:0043084,GO:0043235,GO:0043621,GO:0045648,GO:0045669,GO:0045944,GO:0046872,GO:0048179,GO:…	gastrulation with mouth forming second|positive regulation of protein phosphorylation|protein serine/threonine kinase activity|transmembrane receptor protein serine/threonine kinase activity|protein binding|ATP binding|cytoplasm|plasma membrane|integral component of plasma membrane|protein phosphorylation|transmembrane receptor protein serine/threonine kinase signaling pathway|spermatogenesis|det…	hsa04060,hsa04350,hsa04550,hsa05418	Cytokine-cytokine receptor interaction|TGF-beta signaling pathway|Signaling pathways regulating pluripotency of stem cells|Fluid shear stress and atherosclerosis
ACVR2B	1.01191	0.967734		1.00359	0.989111		1.05829	0.743527		1.00809	0.974011		1.05549	0.810809		0.955985	0.853214		0.638466	0.722206	0.50551	0.582245	0.608572	0.693224	0.670728	0.631996	0.575722	0.531717	0.617634	0.639915	93	activin A receptor type 2B	GO:0000122,GO:0001946,GO:0001974,GO:0004674,GO:0005515,GO:0005524,GO:0005737,GO:0005886,GO:0005887,GO:0006355,GO:0006468,GO:0007165,GO:0007178,GO:0009952,GO:0016362,GO:0017002,GO:0019838,GO:0030501,GO:0030509,GO:0032924,GO:0032927,GO:0032991,GO:0043235,GO:0045669,GO:0046872,GO:0048179,GO:0048185,GO:0060836,GO:0060840,GO:0060841,GO:0061298,GO:0071363,GO:0120163	negative regulation of transcription by RNA polymerase II|lymphangiogenesis|blood vessel remodeling|protein serine/threonine kinase activity|protein binding|ATP binding|cytoplasm|plasma membrane|integral component of plasma membrane|regulation of transcription, DNA-templated|protein phosphorylation|signal transduction|transmembrane receptor protein serine/threonine kinase signaling pathway|anteri…	hsa04060,hsa04350,hsa04550,hsa05418	Cytokine-cytokine receptor interaction|TGF-beta signaling pathway|Signaling pathways regulating pluripotency of stem cells|Fluid shear stress and atherosclerosis
ACVRL1	0.471544	0.547857		1.32217	0.890196		3.82674	0.396551		0.35543	0.3469		2.90168	0.65144		0.123182	0.0670183		0.0628997	0.0311653	0.107964	0.0429325	0.00644358	0.0453071	0.00642297	0.0539499	0.0119755	0.00610161	0.0124992	0.00634994	94	activin A receptor like type 1	GO:0001525,GO:0001936,GO:0001946,GO:0001955,GO:0001974,GO:0002043,GO:0003203,GO:0004674,GO:0004675,GO:0005024,GO:0005025,GO:0005515,GO:0005524,GO:0005886,GO:0005887,GO:0006275,GO:0006355,GO:0006468,GO:0007162,GO:0007165,GO:0007179,GO:0007507,GO:0008015,GO:0008217,GO:0008285,GO:0009953,GO:0009986,GO:0010596,GO:0010629,GO:0010862,GO:0016361,GO:0019901,GO:0030308,GO:0030336,GO:0030509,GO:0030513,GO:…	angiogenesis|regulation of endothelial cell proliferation|lymphangiogenesis|blood vessel maturation|blood vessel remodeling|blood vessel endothelial cell proliferation involved in sprouting angiogenesis|endocardial cushion morphogenesis|protein serine/threonine kinase activity|transmembrane receptor protein serine/threonine kinase activity|transforming growth factor beta-activated receptor activi…	hsa04060	Cytokine-cytokine receptor interaction
ACY1	1.76174	0.822872		1.1873	0.935937		0.878068	0.941592		1.48469	0.871015		0.740092	0.900325		2.00362	0.767736		0	0.135513	0	0.0380978	0.100064	0.100512	0.0199488	0.12567	0.0557912	0.0189507	0.135872	0.118332	95	aminoacylase 1	GO:0004046,GO:0005515,GO:0005829,GO:0006520,GO:0006805,GO:0042802,GO:0046872,GO:0070062	aminoacylase activity|protein binding|cytosol|cellular amino acid metabolic process|xenobiotic metabolic process|identical protein binding|metal ion binding|extracellular exosome	hsa00220	Arginine biosynthesis
ACYP1	0.867747	0.47509		0.817843	0.168385		0.868348	0.340263		1.06077	0.772253		1.06286	0.783932		0.999194	0.99729		11.3815	11.5016	8.47262	9.34228	8.59639	9.19731	11.1625	10.5825	11.4468	10.1674	10.7654	10.4838	97	acylphosphatase 1	GO:0003998,GO:0006796	acylphosphatase activity|phosphate-containing compound metabolic process	hsa00620	Pyruvate metabolism
ACYP2	0.927467	0.859897		0.936292	0.86777		0.707438	0.134137		0.99035	0.981547		0.756318	0.325639		1.31085	0.307446		0.390256	0.537118	0.437812	0.456636	0.47086	0.334647	0.411792	0.483495	0.454061	0.694044	0.555777	0.542812	98	acylphosphatase 2	GO:0003998,GO:0005515,GO:0006796,GO:0042802	acylphosphatase activity|protein binding|phosphate-containing compound metabolic process|identical protein binding	hsa00620	Pyruvate metabolism
ADA	0.953239	0.698849		1.07216	0.509353		1.06097	0.52963		0.888968	0.185403		0.990501	0.957547		0.898448	0.253749		21.7053	18.9051	19.9162	19.9555	18.956	18.622	19.0465	17.1409	17.5093	17.5192	17.9625	19.0355	100	adenosine deaminase	GO:0001666,GO:0001821,GO:0001829,GO:0001883,GO:0001889,GO:0001890,GO:0002314,GO:0002636,GO:0002686,GO:0002906,GO:0004000,GO:0005515,GO:0005615,GO:0005764,GO:0005829,GO:0005886,GO:0006154,GO:0006157,GO:0007155,GO:0007568,GO:0008270,GO:0009168,GO:0009897,GO:0009986,GO:0010460,GO:0016020,GO:0030054,GO:0030890,GO:0032261,GO:0032839,GO:0033089,GO:0033197,GO:0033632,GO:0042110,GO:0042323,GO:0042493,GO:…	response to hypoxia|histamine secretion|trophectodermal cell differentiation|purine nucleoside binding|liver development|placenta development|germinal center B cell differentiation|positive regulation of germinal center formation|negative regulation of leukocyte migration|negative regulation of mature B cell apoptotic process|adenosine deaminase activity|protein binding|extracellular space|lysoso…	hsa00230,hsa05340	Purine metabolism|Primary immunodeficiency
ADAL	0.844105	0.141823		0.935804	0.667358		0.866644	0.178436		0.901815	0.428766		0.926983	0.659969		0.973891	0.888922		4.04521	4.94441	4.41876	3.90316	3.69639	3.68393	4.26027	3.55122	4.24665	4.14967	4.16628	4.77388	161823	adenosine deaminase like	GO:0004000,GO:0005829,GO:0006154,GO:0009117,GO:0017144,GO:0043101,GO:0046103,GO:0046872	adenosine deaminase activity|cytosol|adenosine catabolic process|nucleotide metabolic process|drug metabolic process|purine-containing compound salvage|inosine biosynthetic process|metal ion binding
ADAM10	1.0195	0.843453		1.13308	0.0198262		1.02648	0.709226		0.89959	0.0304731		0.906813	0.0477255		0.993075	0.938908		9.25264	10.2972	9.84538	9.86064	10.7601	9.26711	8.60499	9.01377	8.76851	9.87619	9.788	9.59243	102	ADAM metallopeptidase domain 10	GO:0000139,GO:0001701,GO:0004175,GO:0004222,GO:0005102,GO:0005178,GO:0005515,GO:0005634,GO:0005737,GO:0005788,GO:0005794,GO:0005798,GO:0005802,GO:0005886,GO:0005912,GO:0005925,GO:0006468,GO:0006509,GO:0007162,GO:0007219,GO:0007229,GO:0007267,GO:0007283,GO:0008021,GO:0008237,GO:0008284,GO:0008593,GO:0009986,GO:0010629,GO:0010820,GO:0014069,GO:0016020,GO:0016021,GO:0016485,GO:0017124,GO:0019901,GO:…	Golgi membrane|in utero embryonic development|endopeptidase activity|metalloendopeptidase activity|signaling receptor binding|integrin binding|protein binding|nucleus|cytoplasm|endoplasmic reticulum lumen|Golgi apparatus|Golgi-associated vesicle|trans-Golgi network|plasma membrane|adherens junction|focal adhesion|protein phosphorylation|membrane protein ectodomain proteolysis|negative regulation …	hsa05010,hsa05120	Alzheimer disease|Epithelial cell signaling in Helicobacter pylori infection
ADAM11	1.24958	0.63784		1.10086	0.82522		1.33446	0.383557		1.13475	0.774015		1.21337	0.660724		0.936409	0.914493		0.596015	0.332896	0.262595	0.359263	0.632773	0.496219	0.387302	0.493781	0.469375	0.299595	0.34993	0.470417	4185	ADAM metallopeptidase domain 11	GO:0004222,GO:0005178,GO:0005886,GO:0006508,GO:0007229,GO:0008237,GO:0016021,GO:0062023	metalloendopeptidase activity|integrin binding|plasma membrane|proteolysis|integrin-mediated signaling pathway|metallopeptidase activity|integral component of membrane|collagen-containing extracellular matrix
ADAM12	1.29878	0.284442		0.815145	0.304393		1.00595	0.981129		1.59309	0.0169543	Up	1.23539	0.342507		1.29118	0.287069		0.542887	0.29526	0.410466	0.534281	0.538038	0.545644	0.520846	0.733655	0.730733	0.519281	0.56449	0.532767	8038	ADAM metallopeptidase domain 12	GO:0004222,GO:0005515,GO:0005576,GO:0005654,GO:0005886,GO:0006508,GO:0007155,GO:0007520,GO:0008237,GO:0016021,GO:0017124,GO:0030198,GO:0045766,GO:0046872	metalloendopeptidase activity|protein binding|extracellular region|nucleoplasm|plasma membrane|proteolysis|cell adhesion|myoblast fusion|metallopeptidase activity|integral component of membrane|SH3 domain binding|extracellular matrix organization|positive regulation of angiogenesis|metal ion binding
ADAM15	1.00272	0.97122		0.982033	0.788236		0.970078	0.451201		1.02091	0.731026		0.988754	0.888708		1.03356	0.471415		79.335	76.4901	76.0096	78.3168	75.8321	77.6765	79.8598	82.1151	74.2612	78.328	80.5251	81.3432	8751	ADAM metallopeptidase domain 15	GO:0001525,GO:0001669,GO:0001953,GO:0002418,GO:0004222,GO:0005178,GO:0005515,GO:0005615,GO:0005886,GO:0005912,GO:0006508,GO:0006915,GO:0007160,GO:0007229,GO:0008237,GO:0008584,GO:0009986,GO:0016021,GO:0017124,GO:0022617,GO:0030198,GO:0030308,GO:0030336,GO:0030574,GO:0031514,GO:0042246,GO:0045087,GO:0046872,GO:0060317,GO:0070062,GO:1900121,GO:1904628,GO:1990910	angiogenesis|acrosomal vesicle|negative regulation of cell-matrix adhesion|immune response to tumor cell|metalloendopeptidase activity|integrin binding|protein binding|extracellular space|plasma membrane|adherens junction|proteolysis|apoptotic process|cell-matrix adhesion|integrin-mediated signaling pathway|metallopeptidase activity|male gonad development|cell surface|integral component of membra…
ADAM17	1.05142	0.591137		0.869644	0.0129348		0.876923	0.034053		1.2088	0.000457807		1.00934	0.945566		1.19883	0.00338541		7.266	8.09669	8.22032	8.02769	8.02158	8.67665	9.61883	9.51193	9.31467	8.64648	10.2704	9.42567	6868	ADAM metallopeptidase domain 17	GO:0001666,GO:0001934,GO:0002446,GO:0002467,GO:0002690,GO:0004175,GO:0004222,GO:0005112,GO:0005138,GO:0005178,GO:0005515,GO:0005737,GO:0005829,GO:0005886,GO:0005887,GO:0005911,GO:0005925,GO:0006508,GO:0006509,GO:0007155,GO:0007173,GO:0007219,GO:0007220,GO:0008233,GO:0008237,GO:0008284,GO:0009986,GO:0010820,GO:0015629,GO:0016020,GO:0016324,GO:0016485,GO:0017124,GO:0030165,GO:0030183,GO:0030307,GO:…	response to hypoxia|positive regulation of protein phosphorylation|neutrophil mediated immunity|germinal center formation|positive regulation of leukocyte chemotaxis|endopeptidase activity|metalloendopeptidase activity|Notch binding|interleukin-6 receptor binding|integrin binding|protein binding|cytoplasm|cytosol|plasma membrane|integral component of plasma membrane|cell-cell junction|focal adhes…	hsa04330,hsa05010,hsa05120,hsa05171	Notch signaling pathway|Alzheimer disease|Epithelial cell signaling in Helicobacter pylori infection|Coronavirus disease - COVID-19
ADAM19	1.82556	0.706456		5.9697	0.291115		1.86446	0.697388		0.306109	0.585884		0.31375	0.722766		0.978254	0.993643		0.0085294	0.0169045	0.0172238	0.0207921	0.0305819	0.0263305	0.0130646	0	0	0.0372329	0	0.00430536	8728	ADAM metallopeptidase domain 19	GO:0001890,GO:0004222,GO:0005515,GO:0005634,GO:0005794,GO:0005886,GO:0006509,GO:0010628,GO:0016021,GO:0016485,GO:0017124,GO:0030198,GO:0042987,GO:0046872,GO:0062023,GO:1902945,GO:2000049	placenta development|metalloendopeptidase activity|protein binding|nucleus|Golgi apparatus|plasma membrane|membrane protein ectodomain proteolysis|positive regulation of gene expression|integral component of membrane|protein processing|SH3 domain binding|extracellular matrix organization|amyloid precursor protein catabolic process|metal ion binding|collagen-containing extracellular matrix|metallo…
ADAM20	0.919812	0.965024		0.86139	0.924632		0.679701	0.736939		1.06739	0.96605		0.789995	0.888874		1.35286	0.838164		0.00617906	0.0285747	0.010398	0.0180752	0.0126599	0.0105972	0.00420647	0.024291	0.0196072	0.0279721	0.00613939	0.0270312	8748	ADAM metallopeptidase domain 20	GO:0004222,GO:0005886,GO:0006508,GO:0007338,GO:0007339,GO:0008237,GO:0008584,GO:0009897,GO:0016021,GO:0046872,GO:1990913	metalloendopeptidase activity|plasma membrane|proteolysis|single fertilization|binding of sperm to zona pellucida|metallopeptidase activity|male gonad development|external side of plasma membrane|integral component of membrane|metal ion binding|sperm head plasma membrane
ADAM21	1.08654	0.91478		1.11961	0.869318		0.82466	0.722622		0.970558	0.963455		0.737503	0.600407		1.31749	0.598529		0.40786	0.3109	0.390686	0.448682	0.22498	0.527304	0.34173	0.302734	0.428084	0.344922	0.498759	0.622901	8747	ADAM metallopeptidase domain 21	GO:0004222,GO:0005515,GO:0005886,GO:0006508,GO:0007338,GO:0007339,GO:0008237,GO:0008584,GO:0009897,GO:0016021,GO:0046872,GO:1990913	metalloendopeptidase activity|protein binding|plasma membrane|proteolysis|single fertilization|binding of sperm to zona pellucida|metallopeptidase activity|male gonad development|external side of plasma membrane|integral component of membrane|metal ion binding|sperm head plasma membrane
ADAM22	0.951175	0.835573		1.08339	0.693977		1.10336	0.571225		0.877856	0.430482		1.01943	0.948661		0.862034	0.396359		1.09334	1.06527	1.27803	1.11618	1.16515	0.977822	1.01531	1.04241	0.953494	1.02145	1.00613	0.940795	53616	ADAM metallopeptidase domain 22	GO:0004222,GO:0005178,GO:0005515,GO:0005886,GO:0006508,GO:0007155,GO:0007162,GO:0007417,GO:0008344,GO:0016021,GO:0022011,GO:0030424,GO:0098978,GO:0099061,GO:0099645	metalloendopeptidase activity|integrin binding|protein binding|plasma membrane|proteolysis|cell adhesion|negative regulation of cell adhesion|central nervous system development|adult locomotory behavior|integral component of membrane|myelination in peripheral nervous system|axon|glutamatergic synapse|integral component of postsynaptic density membrane|neurotransmitter receptor localization to pos…
ADAM23	0.143672	0.15946		0.146509	0.190511		0.128042	0.0587602		0.980542	0.991259		0.87385	0.943981		1.12297	0.939571		0.0129255	0.0213476	0.0870036	0.00840227	0	0.00886699	0.101191	0.00923865	0.00820297	0.0668718	0.029966	0.0391462	8745	ADAM metallopeptidase domain 23	GO:0004222,GO:0005178,GO:0005515,GO:0005576,GO:0005886,GO:0005887,GO:0006508,GO:0007155,GO:0007417,GO:0008237,GO:0098978,GO:0099056,GO:1990830	metalloendopeptidase activity|integrin binding|protein binding|extracellular region|plasma membrane|integral component of plasma membrane|proteolysis|cell adhesion|central nervous system development|metallopeptidase activity|glutamatergic synapse|integral component of presynaptic membrane|cellular response to leukemia inhibitory factor
ADAM32	0.518417	0.654926		0.557865	0.653624		1.41828	0.825258		0.929782	0.964878		2.54276	0.545337		0.365667	0.491718		0.21693	0	0.114276	0.0459835	0.0869587	0.0388214	0.240779	0.0404486	0.0269357	0.0091493	0.093712	0.0190433	203102	ADAM metallopeptidase domain 32	GO:0004222,GO:0005515,GO:0006508,GO:0007155,GO:0007339,GO:0016021	metalloendopeptidase activity|protein binding|proteolysis|cell adhesion|binding of sperm to zona pellucida|integral component of membrane
ADAM33	1.06163	0.93491		0.942426	0.925035		0.744655	0.488492		1.12638	0.816624		0.791087	0.654912		1.42543	0.424446		0.313056	0.211216	0.342985	0.194843	0.347995	0.37697	0.326477	0.285651	0.361421	0.400601	0.549295	0.289144	80332	ADAM metallopeptidase domain 33	GO:0004222,GO:0006508,GO:0008270,GO:0016021	metalloendopeptidase activity|proteolysis|zinc ion binding|integral component of membrane
ADAM8	0.962214	0.9572		0.84642	0.711493		0.931413	0.88419		1.13651	0.776939		1.10149	0.865799		1.03291	0.960811		0.343198	0.340092	0.611934	0.291924	0.486226	0.465862	0.521953	0.430587	0.51439	0.340004	0.54414	0.457045	101	ADAM metallopeptidase domain 8	GO:0000902,GO:0001525,GO:0002102,GO:0002523,GO:0002675,GO:0002693,GO:0004222,GO:0004252,GO:0005509,GO:0005515,GO:0005737,GO:0005886,GO:0005887,GO:0006508,GO:0006954,GO:0008237,GO:0008270,GO:0009986,GO:0010954,GO:0022407,GO:0022617,GO:0032010,GO:0032127,GO:0033089,GO:0035579,GO:0042581,GO:0043312,GO:0043406,GO:0043524,GO:0043621,GO:0045089,GO:0045780,GO:0045785,GO:0048247,GO:0050714,GO:0050839,GO:…	cell morphogenesis|angiogenesis|podosome|leukocyte migration involved in inflammatory response|positive regulation of acute inflammatory response|positive regulation of cellular extravasation|metalloendopeptidase activity|serine-type endopeptidase activity|calcium ion binding|protein binding|cytoplasm|plasma membrane|integral component of plasma membrane|proteolysis|inflammatory response|metallop…
ADAM9	1.02324	0.691867		0.969603	0.648658		0.970706	0.542856		1.05513	0.310855		1.00217	0.983557		1.054	0.241328		63.5147	66.5976	66.6601	66.6792	69.505	64.6118	64.0859	69.6566	73.402	67.5087	73.2952	67.0896	8754	ADAM metallopeptidase domain 9	GO:0000186,GO:0004222,GO:0005080,GO:0005178,GO:0005515,GO:0005518,GO:0005615,GO:0005925,GO:0006509,GO:0007155,GO:0007160,GO:0007179,GO:0007229,GO:0008237,GO:0009986,GO:0010042,GO:0016021,GO:0016477,GO:0017124,GO:0030216,GO:0030335,GO:0031233,GO:0031293,GO:0033627,GO:0033630,GO:0033631,GO:0034241,GO:0034612,GO:0042117,GO:0042542,GO:0043236,GO:0046872,GO:0050714,GO:0051044,GO:0051384,GO:0051549,GO:…	activation of MAPKK activity|metalloendopeptidase activity|protein kinase C binding|integrin binding|protein binding|collagen binding|extracellular space|focal adhesion|membrane protein ectodomain proteolysis|cell adhesion|cell-matrix adhesion|transforming growth factor beta receptor signaling pathway|integrin-mediated signaling pathway|metallopeptidase activity|cell surface|response to manganese…
ADAMTS1	0.938887	0.660915		0.571418	5.12e-10	Down	0.809409	0.0200396		1.64281	1.98e-08	Up	1.41807	0.000964799		1.15986	0.156576		4.41163	3.93772	4.03907	3.94755	3.53452	4.11642	6.11381	5.9553	8.22644	4.66809	5.39688	4.34046	9510	ADAM metallopeptidase with thrombospondin type 1 motif 1	GO:0001542,GO:0001822,GO:0004222,GO:0005515,GO:0005604,GO:0006508,GO:0007229,GO:0008201,GO:0008237,GO:0008270,GO:0008285,GO:0016525,GO:0030198,GO:0031012,GO:0031410,GO:0060347,GO:0062023,GO:1900087,GO:1904707,GO:1904754	ovulation from ovarian follicle|kidney development|metalloendopeptidase activity|protein binding|basement membrane|proteolysis|integrin-mediated signaling pathway|heparin binding|metallopeptidase activity|zinc ion binding|negative regulation of cell population proliferation|negative regulation of angiogenesis|extracellular matrix organization|extracellular matrix|cytoplasmic vesicle|heart trabecu…
ADAMTS10	0.87688	0.647329		0.616751	0.000742059	Down	0.810585	0.273148		1.42138	0.043416		1.31543	0.168096		1.0817	0.806911		1.78805	1.2222	1.13987	1.13263	1.17658	1.32286	2.21902	1.69315	1.97547	1.27239	1.81548	1.41641	81794	ADAM metallopeptidase with thrombospondin type 1 motif 10	GO:0001527,GO:0003674,GO:0004222,GO:0005515,GO:0006508,GO:0008150,GO:0030198,GO:0031012,GO:0046872,GO:0062023	microfibril|molecular_function|metalloendopeptidase activity|protein binding|proteolysis|biological_process|extracellular matrix organization|extracellular matrix|metal ion binding|collagen-containing extracellular matrix
ADAMTS13	1.00488	0.997592		0.785659	0.820328		1.11133	0.921142		1.27881	0.78631		1.41556	0.752885		0.904251	0.937323		0.0463455	0.0505188	0.0701907	0.085862	0.0332341	0.0476899	0.0993835	0.0745333	0.0397068	0.0629407	0.0414432	0.0467873	11093	ADAM metallopeptidase with thrombospondin type 1 motif 13	GO:0004222,GO:0005178,GO:0005509,GO:0005515,GO:0005615,GO:0005788,GO:0006508,GO:0007160,GO:0007229,GO:0008237,GO:0008270,GO:0009100,GO:0009636,GO:0009986,GO:0014075,GO:0016485,GO:0030168,GO:0030198,GO:0031012,GO:0035864,GO:0043171,GO:0071222,GO:0071346,GO:0071353,GO:0071356	metalloendopeptidase activity|integrin binding|calcium ion binding|protein binding|extracellular space|endoplasmic reticulum lumen|proteolysis|cell-matrix adhesion|integrin-mediated signaling pathway|metallopeptidase activity|zinc ion binding|glycoprotein metabolic process|response to toxic substance|cell surface|response to amine|protein processing|platelet activation|extracellular matrix organi…
ADAMTS15	0.997553	0.99591		1.01153	0.973815		1.07745	0.780278		0.986096	0.962775		1.06634	0.852034		0.925723	0.795245		0.93943	0.816759	0.733758	0.665409	0.971451	0.843567	0.823545	0.722144	0.902728	0.666279	0.858552	0.787339	170689	ADAM metallopeptidase with thrombospondin type 1 motif 15	GO:0004222,GO:0005615,GO:0006508,GO:0008201,GO:0008270,GO:0009986,GO:0030198,GO:0031012,GO:0050840,GO:0062023	metalloendopeptidase activity|extracellular space|proteolysis|heparin binding|zinc ion binding|cell surface|extracellular matrix organization|extracellular matrix|extracellular matrix binding|collagen-containing extracellular matrix
ADAMTS16	1.01624	0.975848		0.931116	0.858892		0.791923	0.381683		1.09129	0.816478		0.851357	0.65794		1.28298	0.425679		0.366946	0.512382	0.572583	0.449962	0.55247	0.469127	0.562057	0.5484	0.471045	0.695735	0.557934	0.611794	170690	ADAM metallopeptidase with thrombospondin type 1 motif 16	GO:0001658,GO:0003073,GO:0004222,GO:0006508,GO:0030198,GO:0031012,GO:0046872,GO:0048232,GO:1902017	branching involved in ureteric bud morphogenesis|regulation of systemic arterial blood pressure|metalloendopeptidase activity|proteolysis|extracellular matrix organization|extracellular matrix|metal ion binding|male gamete generation|regulation of cilium assembly
ADAMTS18	1.2493	0.904802		6.36447	0.290993		6.7895	0.203546		0.196026	0.337049					0.183885	0.328934		0.0343695	0.0145965	0.0297445	0.0622383	0.00502983	0.0303141	0	0.0157924	0	0.00952579	0.00487841	0	170692	ADAM metallopeptidase with thrombospondin type 1 motif 18	GO:0001654,GO:0004222,GO:0006508,GO:0030198,GO:0031012,GO:0046872,GO:0090331	eye development|metalloendopeptidase activity|proteolysis|extracellular matrix organization|extracellular matrix|metal ion binding|negative regulation of platelet aggregation
ADAMTS2	8.53776	0.402919		2.24833	0.756363		0.621195	0.778034					0.276803	0.581353		13.7163	0.19091		0.00378741	0	0	0.00369302	0.0193995	0.0116918	0.01547	0	0	0.0220439	0.0301048	0.00382351	9509	ADAM metallopeptidase with thrombospondin type 1 motif 2	GO:0004222,GO:0005576,GO:0007283,GO:0008237,GO:0008270,GO:0016485,GO:0030198,GO:0030199,GO:0030324,GO:0030574,GO:0031012,GO:0043588,GO:0062023	metalloendopeptidase activity|extracellular region|spermatogenesis|metallopeptidase activity|zinc ion binding|protein processing|extracellular matrix organization|collagen fibril organization|lung development|collagen catabolic process|extracellular matrix|skin development|collagen-containing extracellular matrix
ADAMTS4	0.934039	0.94456		0.985047	0.988346		1.07386	0.930737		0.948021	0.946412		1.09093	0.937498		0.869661	0.878293		0.0537958	0.0757549	0.0543161	0.0607375	0.0551095	0.0553563	0.0607157	0.0455342	0.0673828	0.0329588	0.0647032	0.0628836	9507	ADAM metallopeptidase with thrombospondin type 1 motif 4	GO:0001501,GO:0002020,GO:0004222,GO:0005515,GO:0005576,GO:0005615,GO:0006508,GO:0008233,GO:0008237,GO:0016607,GO:0022617,GO:0030198,GO:0031012,GO:0046872,GO:0062023	skeletal system development|protease binding|metalloendopeptidase activity|protein binding|extracellular region|extracellular space|proteolysis|peptidase activity|metallopeptidase activity|nuclear speck|extracellular matrix disassembly|extracellular matrix organization|extracellular matrix|metal ion binding|collagen-containing extracellular matrix
ADAMTS5	1.02481	0.947774		1.08847	0.76045		1.19058	0.493294		0.941375	0.826992		1.09503	0.815896		0.860715	0.625037		0.418455	0.420197	0.501369	0.424347	0.442963	0.502359	0.421605	0.433687	0.403659	0.430279	0.277179	0.44779	11096	ADAM metallopeptidase with thrombospondin type 1 motif 5	GO:0004222,GO:0005178,GO:0005515,GO:0005576,GO:0005615,GO:0005788,GO:0006508,GO:0008201,GO:0008233,GO:0008237,GO:0008270,GO:0022617,GO:0030198,GO:0031012,GO:0042742,GO:0044691,GO:0050840,GO:0062023,GO:0120163	metalloendopeptidase activity|integrin binding|protein binding|extracellular region|extracellular space|endoplasmic reticulum lumen|proteolysis|heparin binding|peptidase activity|metallopeptidase activity|zinc ion binding|extracellular matrix disassembly|extracellular matrix organization|extracellular matrix|defense response to bacterium|tooth eruption|extracellular matrix binding|collagen-contai…
ADAMTS6	0.596462	0.255616		0.885408	0.860527		0.959571	0.947949		0.674249	0.284358		1.0863	0.904292		0.621413	0.154275		0.229627	0.157688	0.122025	0.0451737	0.0928559	0.165816	0.121355	0.0691067	0.151482	0.0976977	0.112075	0.107774	11174	ADAM metallopeptidase with thrombospondin type 1 motif 6	GO:0001822,GO:0003279,GO:0004222,GO:0006508,GO:0008237,GO:0030198,GO:0031012,GO:0035904,GO:0046872,GO:0060976	kidney development|cardiac septum development|metalloendopeptidase activity|proteolysis|metallopeptidase activity|extracellular matrix organization|extracellular matrix|aorta development|metal ion binding|coronary vasculature development
ADAMTS7	1.13197	0.822622		1.37302	0.582731		1.47424	0.315255		0.824395	0.74253		1.07475	0.939567		0.767847	0.583141		0.272252	0.211977	0.25525	0.237024	0.363567	0.235125	0.193613	0.338803	0.0786767	0.17921	0.159404	0.230675	11173	ADAM metallopeptidase with thrombospondin type 1 motif 7	GO:0004222,GO:0005515,GO:0005788,GO:0008237,GO:0030198,GO:0031012,GO:0032331,GO:0046872,GO:0051603,GO:0071347,GO:0071356,GO:0071773	metalloendopeptidase activity|protein binding|endoplasmic reticulum lumen|metallopeptidase activity|extracellular matrix organization|extracellular matrix|negative regulation of chondrocyte differentiation|metal ion binding|proteolysis involved in cellular protein catabolic process|cellular response to interleukin-1|cellular response to tumor necrosis factor|cellular response to BMP stimulus
ADAMTS9	0.935088	0.976907		1.09285	0.971017		2.45459	0.63974		0.855888	0.938128		2.24505	0.780113		0.38092	0.631175		0.0108928	0.0179904	0.0183302	0.0106213	0.0297568	0.00373625	0.0333693	0	0.00691292	0	0.0144305	0.00366554	56999	ADAM metallopeptidase with thrombospondin type 1 motif 9	GO:0003179,GO:0003229,GO:0004222,GO:0005783,GO:0006508,GO:0006516,GO:0007275,GO:0008237,GO:0008270,GO:0010596,GO:0015031,GO:0016192,GO:0030198,GO:0031012,GO:0035909,GO:0043231,GO:0062023,GO:0090673,GO:1903671	heart valve morphogenesis|ventricular cardiac muscle tissue development|metalloendopeptidase activity|endoplasmic reticulum|proteolysis|glycoprotein catabolic process|multicellular organism development|metallopeptidase activity|zinc ion binding|negative regulation of endothelial cell migration|protein transport|vesicle-mediated transport|extracellular matrix organization|extracellular matrix|aort…
ADAMTSL1	2.3729	0.789423		6.55137	0.543467		13.117	0.375746											0.00122972	0	0.00248322	0	0.00755849	0.00126539	0.00125572	0	0	0	0	0	92949	ADAMTS like 1	GO:0004222,GO:0005788,GO:0006508,GO:0030198,GO:0031012	metalloendopeptidase activity|endoplasmic reticulum lumen|proteolysis|extracellular matrix organization|extracellular matrix
ADAMTSL4	1.13222	0.0145518		1.17094	0.00152007		1.34687	1.36e-13		0.966793	0.631739		1.1514	0.00996399		0.840545	5.73e-05		14.9767	14.3315	14.3143	16.0931	15.9319	17.2347	14.6694	13.6111	13.8062	11.9693	12.629	12.1583	54507	ADAMTS like 4	GO:0002020,GO:0002064,GO:0004222,GO:0005515,GO:0005614,GO:0005788,GO:0006508,GO:0006915,GO:0030198,GO:0031012,GO:0043065,GO:0062023	protease binding|epithelial cell development|metalloendopeptidase activity|protein binding|interstitial matrix|endoplasmic reticulum lumen|proteolysis|apoptotic process|extracellular matrix organization|extracellular matrix|positive regulation of apoptotic process|collagen-containing extracellular matrix
ADAMTSL5	0.944965	0.702762		1.04483	0.766829		1.10644	0.34411		0.904307	0.389125		1.06005	0.725717		0.853997	0.13875		7.54873	6.54667	7.3469	6.68682	6.92867	6.59339	6.93858	6.16258	6.24914	6.24611	6.31438	5.79215	339366	ADAMTS like 5	GO:0001527,GO:0004222,GO:0005515,GO:0005576,GO:0006508,GO:0008201,GO:0030198,GO:0031012,GO:0050436	microfibril|metalloendopeptidase activity|protein binding|extracellular region|proteolysis|heparin binding|extracellular matrix organization|extracellular matrix|microfibril binding
ADAP1	1.81749	0.137987		1.43391	0.430068		3.29374	0.00314281	Up	1.26774	0.654873		2.30043	0.17198		0.551869	0.357808		0.289395	0.326332	0.261968	0.544906	0.408914	0.636655	0.366846	0.470758	0.27549	0.0677622	0.257792	0.161189	11033	ArfGAP with dual PH domains 1	GO:0005096,GO:0005515,GO:0005547,GO:0005634,GO:0005737,GO:0005829,GO:0005886,GO:0007166,GO:0043087,GO:0043231,GO:0043533,GO:0043547,GO:0046872,GO:1902936	GTPase activator activity|protein binding|phosphatidylinositol-3,4,5-trisphosphate binding|nucleus|cytoplasm|cytosol|plasma membrane|cell surface receptor signaling pathway|regulation of GTPase activity|intracellular membrane-bounded organelle|inositol 1,3,4,5 tetrakisphosphate binding|positive regulation of GTPase activity|metal ion binding|phosphatidylinositol bisphosphate binding
ADAP2	3.93468	0.192212		1.28457	0.843579		0.872598	0.905903		3.06441	0.35345		0.679943	0.801112		4.50964	0.172629		0.0191705	0.00949851	0.0580677	0.0841172	0.137471	0.11836	0.176182	0.0616603	0.027374	0.139473	0.0190474	0.232239	55803	ArfGAP with dual PH domains 2	GO:0005096,GO:0005515,GO:0005546,GO:0005547,GO:0005737,GO:0005740,GO:0005886,GO:0007507,GO:0030674,GO:0043231,GO:0043325,GO:0043533,GO:0043547,GO:0046872,GO:0048017	GTPase activator activity|protein binding|phosphatidylinositol-4,5-bisphosphate binding|phosphatidylinositol-3,4,5-trisphosphate binding|cytoplasm|mitochondrial envelope|plasma membrane|heart development|protein-macromolecule adaptor activity|intracellular membrane-bounded organelle|phosphatidylinositol-3,4-bisphosphate binding|inositol 1,3,4,5 tetrakisphosphate binding|positive regulation of GTP…
ADAR	0.997529	0.975624		1.05211	0.270035		1.01187	0.810531		0.947994	0.237677		0.962728	0.468932		0.985727	0.811058		86.307	79.3582	81.5845	78.4343	84.4828	83.1062	80.5357	79.1317	74.2686	83.3693	79.4154	81.5014	103	adenosine deaminase RNA specific	GO:0001649,GO:0002244,GO:0002566,GO:0003677,GO:0003723,GO:0003725,GO:0003726,GO:0005515,GO:0005634,GO:0005654,GO:0005730,GO:0005737,GO:0006382,GO:0006396,GO:0006397,GO:0008251,GO:0009615,GO:0016020,GO:0016553,GO:0030218,GO:0031054,GO:0035280,GO:0035455,GO:0043066,GO:0044387,GO:0044530,GO:0045070,GO:0045087,GO:0046872,GO:0051607,GO:0060216,GO:0060337,GO:0060339,GO:0061484,GO:0098586,GO:1900369	osteoblast differentiation|hematopoietic progenitor cell differentiation|somatic diversification of immune receptors via somatic mutation|DNA binding|RNA binding|double-stranded RNA binding|double-stranded RNA adenosine deaminase activity|protein binding|nucleus|nucleoplasm|nucleolus|cytoplasm|adenosine to inosine editing|RNA processing|mRNA processing|tRNA-specific adenosine deaminase activity|r…	hsa04623,hsa05162,hsa05164,hsa05171	Cytosolic DNA-sensing pathway|Measles|Influenza A|Coronavirus disease - COVID-19
ADARB1	1.09571	0.0747815		0.997259	0.974157		1.14633	0.000574826		1.09852	0.0420709		1.15063	0.00141141		0.955741	0.482096		10.2038	9.63635	9.31443	10.1266	10.8163	10.9233	10.6162	10.5362	10.8076	8.84276	9.48573	9.60708	104	adenosine deaminase RNA specific B1	GO:0003723,GO:0003725,GO:0003726,GO:0003729,GO:0005515,GO:0005634,GO:0005654,GO:0005730,GO:0005737,GO:0005829,GO:0006382,GO:0006396,GO:0006397,GO:0007274,GO:0008251,GO:0008285,GO:0016553,GO:0021610,GO:0021618,GO:0021965,GO:0030336,GO:0035264,GO:0044387,GO:0045070,GO:0045087,GO:0045202,GO:0046872,GO:0050884,GO:0051607,GO:0051726,GO:0060384,GO:0060415,GO:0061744,GO:0097049	RNA binding|double-stranded RNA binding|double-stranded RNA adenosine deaminase activity|mRNA binding|protein binding|nucleus|nucleoplasm|nucleolus|cytoplasm|cytosol|adenosine to inosine editing|RNA processing|mRNA processing|neuromuscular synaptic transmission|tRNA-specific adenosine deaminase activity|negative regulation of cell population proliferation|base conversion or substitution editing|f…
ADARB2	0.937889	0.764671		1.02323	0.917578		1.00673	0.977353		0.916514	0.55954		0.984949	0.958476		0.931571	0.736509		1.74749	1.39505	1.53683	1.55425	1.21463	1.6066	1.49426	1.38678	1.39922	1.58743	1.17158	1.60917	105	adenosine deaminase RNA specific B2 (inactive)	GO:0003723,GO:0003725,GO:0003726,GO:0003727,GO:0004000,GO:0005730,GO:0005737,GO:0006382,GO:0006396,GO:0006397,GO:0008251,GO:0046872	RNA binding|double-stranded RNA binding|double-stranded RNA adenosine deaminase activity|single-stranded RNA binding|adenosine deaminase activity|nucleolus|cytoplasm|adenosine to inosine editing|RNA processing|mRNA processing|tRNA-specific adenosine deaminase activity|metal ion binding
ADAT1	0.946937	0.603558		0.95548	0.663382		0.897419	0.0991621		0.990942	0.940186		0.940171	0.55604		1.05504	0.580601		7.98659	7.40522	6.87548	6.67634	7.44481	6.91584	7.39715	7.88173	6.75363	8.19143	7.68937	7.66666	23536	adenosine deaminase tRNA specific 1	GO:0003723,GO:0008033,GO:0008251,GO:0046872	RNA binding|tRNA processing|tRNA-specific adenosine deaminase activity|metal ion binding
ADAT2	0.903913	0.400522		1.00359	0.984743		1.02726	0.856067		0.900499	0.310855		1.0246	0.90133		0.879819	0.235874		1.92881	2.06996	2.03941	1.65742	1.89111	1.89674	1.77799	1.9082	1.74157	1.73186	1.9274	1.66584	134637	adenosine deaminase tRNA specific 2	GO:0002100,GO:0005515,GO:0005654,GO:0006400,GO:0008270,GO:0052717	tRNA wobble adenosine to inosine editing|protein binding|nucleoplasm|tRNA modification|zinc ion binding|tRNA-specific adenosine-34 deaminase activity
ADAT3	0.89884	0.803555		0.820741	0.541854		0.775143	0.361729		1.09515	0.780123		0.945377	0.895949		1.15973	0.661886		2.14671	1.50969	1.76544	1.99193	1.20598	1.65674	1.87389	2.04172	2.0106	2.36792	2.16733	1.7652	113179	adenosine deaminase tRNA specific 3	GO:0005515,GO:0005654,GO:0006400,GO:0046872,GO:0052717	protein binding|nucleoplasm|tRNA modification|metal ion binding|tRNA-specific adenosine-34 deaminase activity
ADCK1	0.793481	0.0744554		0.896775	0.494237		0.871243	0.299193		0.884702	0.395438		0.972462	0.909459		0.910662	0.580901		3.92017	3.40707	3.21189	2.72586	2.81442	2.80223	3.19917	3.22113	2.89062	3.10144	3.44804	3.07358	57143	aarF domain containing kinase 1	GO:0004674,GO:0005524,GO:0005576,GO:0005743,GO:0006468,GO:0007005,GO:0010637,GO:0032592,GO:0055088,GO:1903852	protein serine/threonine kinase activity|ATP binding|extracellular region|mitochondrial inner membrane|protein phosphorylation|mitochondrion organization|negative regulation of mitochondrial fusion|integral component of mitochondrial membrane|lipid homeostasis|positive regulation of cristae formation
ADCK2	1.03894	0.827838		0.932081	0.61805		1.09925	0.441633		1.11447	0.347706		1.18051	0.183449		0.945051	0.722588		5.55964	5.46752	5.98623	5.93542	5.51169	6.17686	6.11888	6.63936	6.16622	4.98381	5.61829	5.51679	90956	aarF domain containing kinase 2	GO:0004674,GO:0005515,GO:0005524,GO:0006468,GO:0016021	protein serine/threonine kinase activity|protein binding|ATP binding|protein phosphorylation|integral component of membrane
ADCK5	0.919203	0.708131		0.917074	0.674649		0.935318	0.736687		1.00213	0.992105		1.02096	0.93518		0.982577	0.939313		3.56323	3.22047	3.1638	2.45305	3.06327	3.61132	3.44659	3.27316	3.23009	3.05703	3.31797	3.42547	203054	aarF domain containing kinase 5	GO:0004674,GO:0005515,GO:0006468,GO:0016021	protein serine/threonine kinase activity|protein binding|protein phosphorylation|integral component of membrane
ADCY10	0.618753	0.830279		0.319006	0.340519		0.545153	0.688265		1.94147	0.607819		1.71057	0.710017		1.13595	0.956219		0.0255724	0	0.0161374	0.00935068	0.00982386	0.00657857	0.0359056	0.0205629	0.0243437	0.0124033	0.0222323	0.0129081	55811	adenylate cyclase 10	GO:0000287,GO:0003351,GO:0004016,GO:0005524,GO:0005576,GO:0005634,GO:0005737,GO:0005739,GO:0005829,GO:0006171,GO:0007283,GO:0015630,GO:0016324,GO:0030145,GO:0030425,GO:0030426,GO:0031514,GO:0035556,GO:0043025,GO:0043065,GO:0045178,GO:0048471,GO:0051117,GO:0071241,GO:0071890	magnesium ion binding|epithelial cilium movement involved in extracellular fluid movement|adenylate cyclase activity|ATP binding|extracellular region|nucleus|cytoplasm|mitochondrion|cytosol|cAMP biosynthetic process|spermatogenesis|microtubule cytoskeleton|apical plasma membrane|manganese ion binding|dendrite|growth cone|motile cilium|intracellular signal transduction|neuronal cell body|positive …	hsa00230,hsa04024,hsa04371,hsa04713,hsa04714,hsa04935	Purine metabolism|cAMP signaling pathway|Apelin signaling pathway|Circadian entrainment|Thermogenesis|Growth hormone synthesis, secretion and action
ADCY3	0.976181	0.785457		1.00359	0.972644		0.985067	0.834099		0.972539	0.707736		0.982494	0.854709		0.990884	0.916265		25.5836	23.2836	24.5552	23.0789	22.9295	25.478	22.9585	25.4777	22.8388	23.6457	24.4072	24.8778	109	adenylate cyclase 3	GO:0003091,GO:0004016,GO:0005516,GO:0005524,GO:0005737,GO:0005794,GO:0005886,GO:0005887,GO:0005929,GO:0006171,GO:0007165,GO:0007186,GO:0007189,GO:0007190,GO:0007193,GO:0007338,GO:0007340,GO:0007608,GO:0008355,GO:0016020,GO:0016021,GO:0030317,GO:0034199,GO:0046872,GO:0071377,GO:1904322	renal water homeostasis|adenylate cyclase activity|calmodulin binding|ATP binding|cytoplasm|Golgi apparatus|plasma membrane|integral component of plasma membrane|cilium|cAMP biosynthetic process|signal transduction|G protein-coupled receptor signaling pathway|adenylate cyclase-activating G protein-coupled receptor signaling pathway|activation of adenylate cyclase activity|adenylate cyclase-inhibi…	hsa00230,hsa01522,hsa04015,hsa04020,hsa04022,hsa04024,hsa04062,hsa04072,hsa04114,hsa04211,hsa04213,hsa04261,hsa04270,hsa04371,hsa04540,hsa04611,hsa04713,hsa04714,hsa04723,hsa04724,hsa04725,hsa04727,hsa04740,hsa04750,hsa04911,hsa04912,hsa04913,hsa04914,hsa04915,hsa04916,hsa04918,hsa04921,hsa04923,hsa04925,hsa04926,hsa04927,hsa04928,hsa04934,hsa04935,hsa04962,hsa04970,hsa04971,hsa04972,hsa04976,hsa…	Purine metabolism|Endocrine resistance|Rap1 signaling pathway|Calcium signaling pathway|cGMP-PKG signaling pathway|cAMP signaling pathway|Chemokine signaling pathway|Phospholipase D signaling pathway|Oocyte meiosis|Longevity regulating pathway|Longevity regulating pathway - multiple species|Adrenergic signaling in cardiomyocytes|Vascular smooth muscle contraction|Apelin signaling pathway|Gap junc…
ADCY4	2.6984	0.698695		7.4131	0.441288		2.05263	0.741308											0.0074615	0.00739399	0.00753367	0.0218266	0.00764372	0.0307118	0	0.00799978	0	0.0144761	0.00741361	0.00753263	196883	adenylate cyclase 4	GO:0003091,GO:0004016,GO:0005080,GO:0005515,GO:0005524,GO:0005737,GO:0005886,GO:0005887,GO:0006171,GO:0007186,GO:0007188,GO:0007189,GO:0007190,GO:0007193,GO:0016020,GO:0030425,GO:0034199,GO:0046872,GO:0071377	renal water homeostasis|adenylate cyclase activity|protein kinase C binding|protein binding|ATP binding|cytoplasm|plasma membrane|integral component of plasma membrane|cAMP biosynthetic process|G protein-coupled receptor signaling pathway|adenylate cyclase-modulating G protein-coupled receptor signaling pathway|adenylate cyclase-activating G protein-coupled receptor signaling pathway|activation o…	hsa00230,hsa01522,hsa04015,hsa04020,hsa04022,hsa04024,hsa04062,hsa04072,hsa04114,hsa04211,hsa04213,hsa04261,hsa04270,hsa04371,hsa04540,hsa04611,hsa04713,hsa04714,hsa04723,hsa04724,hsa04725,hsa04727,hsa04742,hsa04750,hsa04911,hsa04912,hsa04913,hsa04914,hsa04915,hsa04916,hsa04918,hsa04921,hsa04923,hsa04925,hsa04926,hsa04927,hsa04928,hsa04934,hsa04935,hsa04970,hsa04971,hsa04972,hsa04976,hsa05032,hsa…	Purine metabolism|Endocrine resistance|Rap1 signaling pathway|Calcium signaling pathway|cGMP-PKG signaling pathway|cAMP signaling pathway|Chemokine signaling pathway|Phospholipase D signaling pathway|Oocyte meiosis|Longevity regulating pathway|Longevity regulating pathway - multiple species|Adrenergic signaling in cardiomyocytes|Vascular smooth muscle contraction|Apelin signaling pathway|Gap junc…
ADCY6	0.967572	0.723442		0.883259	0.0297069		0.971363	0.708774		1.0953	0.127998		1.10087	0.157446		0.996036	0.971374		10.5146	9.58973	10.5044	9.87605	9.34176	10.316	11.1079	10.6993	11.64	9.60261	10.2648	10.6959	112	adenylate cyclase 6	GO:0003091,GO:0004016,GO:0005080,GO:0005515,GO:0005524,GO:0005886,GO:0005887,GO:0005929,GO:0006171,GO:0007186,GO:0007189,GO:0007190,GO:0007193,GO:0007212,GO:0010977,GO:0016020,GO:0019901,GO:0031226,GO:0032420,GO:0034199,GO:0035811,GO:0046872,GO:0071377,GO:0071380,GO:0071870,GO:0097746,GO:1904117,GO:1904322	renal water homeostasis|adenylate cyclase activity|protein kinase C binding|protein binding|ATP binding|plasma membrane|integral component of plasma membrane|cilium|cAMP biosynthetic process|G protein-coupled receptor signaling pathway|adenylate cyclase-activating G protein-coupled receptor signaling pathway|activation of adenylate cyclase activity|adenylate cyclase-inhibiting G protein-coupled r…	hsa00230,hsa01522,hsa04015,hsa04022,hsa04024,hsa04062,hsa04072,hsa04114,hsa04211,hsa04213,hsa04261,hsa04270,hsa04371,hsa04540,hsa04611,hsa04713,hsa04714,hsa04723,hsa04724,hsa04725,hsa04727,hsa04742,hsa04750,hsa04911,hsa04912,hsa04913,hsa04914,hsa04915,hsa04916,hsa04918,hsa04921,hsa04923,hsa04924,hsa04925,hsa04926,hsa04927,hsa04928,hsa04934,hsa04935,hsa04961,hsa04962,hsa04970,hsa04971,hsa04972,hsa…	Purine metabolism|Endocrine resistance|Rap1 signaling pathway|cGMP-PKG signaling pathway|cAMP signaling pathway|Chemokine signaling pathway|Phospholipase D signaling pathway|Oocyte meiosis|Longevity regulating pathway|Longevity regulating pathway - multiple species|Adrenergic signaling in cardiomyocytes|Vascular smooth muscle contraction|Apelin signaling pathway|Gap junction|Platelet activation|C…
ADCY7	1.05968	0.575786		0.782524	7.31e-05		0.858161	0.011879		1.35393	5.63e-07		1.09787	0.282051		1.23463	0.000384923		5.06713	5.00114	4.61521	4.9131	5.30336	5.30619	6.78138	6.16954	6.8832	6.08704	6.20235	5.88317	113	adenylate cyclase 7	GO:0002819,GO:0003091,GO:0004016,GO:0005524,GO:0005886,GO:0005887,GO:0006171,GO:0007186,GO:0007189,GO:0007190,GO:0007193,GO:0016021,GO:0034199,GO:0046872,GO:0060135,GO:0071285,GO:0071361,GO:0071377,GO:1900016	regulation of adaptive immune response|renal water homeostasis|adenylate cyclase activity|ATP binding|plasma membrane|integral component of plasma membrane|cAMP biosynthetic process|G protein-coupled receptor signaling pathway|adenylate cyclase-activating G protein-coupled receptor signaling pathway|activation of adenylate cyclase activity|adenylate cyclase-inhibiting G protein-coupled receptor s…	hsa00230,hsa01522,hsa04015,hsa04020,hsa04022,hsa04024,hsa04062,hsa04072,hsa04114,hsa04211,hsa04213,hsa04261,hsa04270,hsa04371,hsa04540,hsa04611,hsa04713,hsa04714,hsa04723,hsa04724,hsa04725,hsa04727,hsa04750,hsa04911,hsa04912,hsa04913,hsa04914,hsa04915,hsa04916,hsa04918,hsa04921,hsa04923,hsa04925,hsa04926,hsa04927,hsa04928,hsa04934,hsa04935,hsa04970,hsa04971,hsa04972,hsa04976,hsa05032,hsa05163,hsa…	Purine metabolism|Endocrine resistance|Rap1 signaling pathway|Calcium signaling pathway|cGMP-PKG signaling pathway|cAMP signaling pathway|Chemokine signaling pathway|Phospholipase D signaling pathway|Oocyte meiosis|Longevity regulating pathway|Longevity regulating pathway - multiple species|Adrenergic signaling in cardiomyocytes|Vascular smooth muscle contraction|Apelin signaling pathway|Gap junc…
ADCY9	0.820088	0.000131597		0.927677	0.332707		0.898106	0.0990928		0.883924	0.02968		0.969184	0.786491		0.913052	0.181852		11.4021	11.0188	12.1086	9.79888	8.71827	9.71479	9.9256	9.62703	10.8917	11.3939	9.69679	10.4992	115	adenylate cyclase 9	GO:0001701,GO:0003091,GO:0004016,GO:0005524,GO:0005886,GO:0005887,GO:0006171,GO:0007165,GO:0007186,GO:0007189,GO:0007190,GO:0007193,GO:0016021,GO:0030424,GO:0030425,GO:0034199,GO:0046872,GO:0071377,GO:0071880	in utero embryonic development|renal water homeostasis|adenylate cyclase activity|ATP binding|plasma membrane|integral component of plasma membrane|cAMP biosynthetic process|signal transduction|G protein-coupled receptor signaling pathway|adenylate cyclase-activating G protein-coupled receptor signaling pathway|activation of adenylate cyclase activity|adenylate cyclase-inhibiting G protein-couple…	hsa00230,hsa01522,hsa04015,hsa04020,hsa04022,hsa04024,hsa04062,hsa04072,hsa04114,hsa04211,hsa04213,hsa04261,hsa04270,hsa04371,hsa04540,hsa04611,hsa04713,hsa04714,hsa04723,hsa04724,hsa04725,hsa04727,hsa04750,hsa04911,hsa04912,hsa04913,hsa04914,hsa04915,hsa04916,hsa04918,hsa04921,hsa04923,hsa04925,hsa04926,hsa04927,hsa04928,hsa04934,hsa04935,hsa04961,hsa04962,hsa04970,hsa04971,hsa04972,hsa04976,hsa…	Purine metabolism|Endocrine resistance|Rap1 signaling pathway|Calcium signaling pathway|cGMP-PKG signaling pathway|cAMP signaling pathway|Chemokine signaling pathway|Phospholipase D signaling pathway|Oocyte meiosis|Longevity regulating pathway|Longevity regulating pathway - multiple species|Adrenergic signaling in cardiomyocytes|Vascular smooth muscle contraction|Apelin signaling pathway|Gap junc…
ADCYAP1R1	0.0705651	0.450729								0.488248	0.821187					0.134085	0.544121		0	0.0322394	0	0	0	0	0	0	0.0154853	0	0.00404062	0	117	ADCYAP receptor type I	GO:0004999,GO:0005515,GO:0005886,GO:0005887,GO:0007166,GO:0007186,GO:0007188,GO:0007275,GO:0007283,GO:0008528,GO:0017046,GO:0030154,GO:0038023,GO:0043005,GO:0043231,GO:0043235	vasoactive intestinal polypeptide receptor activity|protein binding|plasma membrane|integral component of plasma membrane|cell surface receptor signaling pathway|G protein-coupled receptor signaling pathway|adenylate cyclase-modulating G protein-coupled receptor signaling pathway|multicellular organism development|spermatogenesis|G protein-coupled peptide receptor activity|peptide hormone binding…	hsa04024,hsa04080,hsa04713,hsa04911,hsa04924	cAMP signaling pathway|Neuroactive ligand-receptor interaction|Circadian entrainment|Insulin secretion|Renin secretion
ADD1	0.983732	0.848982		1.03678	0.602148		0.992057	0.910586		0.948695	0.386805		0.957842	0.556108		0.991555	0.924084		31.5245	28.8604	30.7667	30.6545	28.949	29.813	27.3768	29.8724	29.049	30.9861	29.288	30.3113	118	adducin 1	GO:0000902,GO:0001701,GO:0003723,GO:0003779,GO:0005200,GO:0005515,GO:0005516,GO:0005634,GO:0005654,GO:0005737,GO:0005829,GO:0005856,GO:0005886,GO:0005912,GO:0005925,GO:0006884,GO:0008134,GO:0008290,GO:0014069,GO:0016604,GO:0020027,GO:0030036,GO:0030218,GO:0030507,GO:0032092,GO:0035264,GO:0036498,GO:0042803,GO:0045296,GO:0046982,GO:0048873,GO:0051015,GO:0051016,GO:0051017,GO:0055085,GO:0071277,GO:…	cell morphogenesis|in utero embryonic development|RNA binding|actin binding|structural constituent of cytoskeleton|protein binding|calmodulin binding|nucleus|nucleoplasm|cytoplasm|cytosol|cytoskeleton|plasma membrane|adherens junction|focal adhesion|cell volume homeostasis|transcription factor binding|F-actin capping protein complex|postsynaptic density|nuclear body|hemoglobin metabolic process|a…
ADD3	0.920185	0.4466		0.989159	0.943361		0.859787	0.0946169		0.930106	0.47259		0.870094	0.218125		1.07012	0.589397		4.88017	5.3279	4.84824	4.78912	4.34633	4.67764	4.93534	4.49837	4.54123	5.46897	4.76059	5.91836	120	adducin 3	GO:0000794,GO:0005200,GO:0005516,GO:0005829,GO:0005856,GO:0005886,GO:0005903,GO:0005911,GO:0005938,GO:0014069,GO:0016020,GO:0051015,GO:0051016,GO:0055085	condensed nuclear chromosome|structural constituent of cytoskeleton|calmodulin binding|cytosol|cytoskeleton|plasma membrane|brush border|cell-cell junction|cell cortex|postsynaptic density|membrane|actin filament binding|barbed-end actin filament capping|transmembrane transport
ADGRA2	0.759681	0.325368		1.43761	0.292581		1.2338	0.493294		0.527759	0.00508629	Down	0.858586	0.754192		0.615625	0.0151529	Down	0.676837	0.684217	0.651278	0.673257	0.451386	0.397316	0.338616	0.487023	0.237834	0.396585	0.473904	0.371452	25960	adhesion G protein-coupled receptor A2	GO:0002040,GO:0004930,GO:0005515,GO:0005886,GO:0007166,GO:0007186,GO:0007417,GO:0009986,GO:0010595,GO:0016021,GO:0016055,GO:0030175,GO:0043542,GO:0045765,GO:0050920,GO:0090210,GO:0090263,GO:1900747,GO:1990909	sprouting angiogenesis|G protein-coupled receptor activity|protein binding|plasma membrane|cell surface receptor signaling pathway|G protein-coupled receptor signaling pathway|central nervous system development|cell surface|positive regulation of endothelial cell migration|integral component of membrane|Wnt signaling pathway|filopodium|endothelial cell migration|regulation of angiogenesis|regulat…
ADGRA3	1.19956	0.000414474		1.05009	0.52569		1.18015	0.000823873		1.14215	0.00689074		1.12496	0.0386652		1.01638	0.860197		10.7905	11.0995	11.2549	13.8177	13.5411	12.2848	12.4303	12.8625	12.4855	11.4862	11.0125	11.2632	166647	adhesion G protein-coupled receptor A3	GO:0004930,GO:0005886,GO:0007166,GO:0007186,GO:0009897,GO:0016021	G protein-coupled receptor activity|plasma membrane|cell surface receptor signaling pathway|G protein-coupled receptor signaling pathway|external side of plasma membrane|integral component of membrane
ADGRB1	2.28982	0.750457		2.23296	0.740037		16.8524	0.212095											0.0129255	0	0.00435018	0.00420113	0.0132412	0.0221675	0.0131988	0.00461933	0	0	0	0	575	adhesion G protein-coupled receptor B1	GO:0001530,GO:0001786,GO:0001891,GO:0004930,GO:0005515,GO:0005615,GO:0005886,GO:0005887,GO:0005911,GO:0005925,GO:0006910,GO:0007155,GO:0007165,GO:0007166,GO:0007186,GO:0007189,GO:0007409,GO:0007422,GO:0007517,GO:0008285,GO:0010596,GO:0014069,GO:0016021,GO:0016525,GO:0030165,GO:0030425,GO:0031397,GO:0042177,GO:0043197,GO:0043277,GO:0043652,GO:0045087,GO:0048167,GO:0048471,GO:0050829,GO:0051965,GO:…	lipopolysaccharide binding|phosphatidylserine binding|phagocytic cup|G protein-coupled receptor activity|protein binding|extracellular space|plasma membrane|integral component of plasma membrane|cell-cell junction|focal adhesion|phagocytosis, recognition|cell adhesion|signal transduction|cell surface receptor signaling pathway|G protein-coupled receptor signaling pathway|adenylate cyclase-activat…	hsa04115	p53 signaling pathway
ADGRB2	0.980717	0.963658		0.903908	0.740037		1.15687	0.568782		1.08477	0.765325		1.28107	0.350085		0.847621	0.531298		0.646258	0.649625	0.727618	0.56215	0.638226	0.779826	0.826091	0.732758	0.63291	0.559254	0.554339	0.605482	576	adhesion G protein-coupled receptor B2	GO:0004930,GO:0005515,GO:0005886,GO:0005887,GO:0007166,GO:0007186,GO:0007189,GO:0007422,GO:0016021,GO:0016525,GO:0033173	G protein-coupled receptor activity|protein binding|plasma membrane|integral component of plasma membrane|cell surface receptor signaling pathway|G protein-coupled receptor signaling pathway|adenylate cyclase-activating G protein-coupled receptor signaling pathway|peripheral nervous system development|integral component of membrane|negative regulation of angiogenesis|calcineurin-NFAT signaling ca…
ADGRD1	1.18232	0.966071		0.363975	0.565326		2.41861	0.739349		3.24374	0.500572		6.64154	0.325639					0.0169069	0	0	0.00549517	0	0.0144978	0.00863218	0.00302109	0.0429187	0.00546686	0.00279972	0	283383	adhesion G protein-coupled receptor D1	GO:0004930,GO:0005515,GO:0005654,GO:0005886,GO:0005887,GO:0007166,GO:0007186,GO:0007189,GO:0016021	G protein-coupled receptor activity|protein binding|nucleoplasm|plasma membrane|integral component of plasma membrane|cell surface receptor signaling pathway|G protein-coupled receptor signaling pathway|adenylate cyclase-activating G protein-coupled receptor signaling pathway|integral component of membrane
ADGRE1	1.40524	0.248666		1.35253	0.352127		1.27873	0.404966		1.03883	0.931941		0.946662	0.925498		1.09878	0.838294		0.583124	0.577847	0.556055	0.916064	0.746705	0.741715	0.46313	0.764121	0.555105	0.769928	0.547193	0.57233	2015	adhesion G protein-coupled receptor E1	GO:0002250,GO:0004930,GO:0005509,GO:0005887,GO:0007155,GO:0007166,GO:0007186,GO:0007189	adaptive immune response|G protein-coupled receptor activity|calcium ion binding|integral component of plasma membrane|cell adhesion|cell surface receptor signaling pathway|G protein-coupled receptor signaling pathway|adenylate cyclase-activating G protein-coupled receptor signaling pathway
ADGRE2	1.26823	0.0514168		1.0335	0.872412		1.25703	0.0397626		1.22698	0.0920739		1.21758	0.172447		1.00888	0.969079		1.48892	1.40405	1.60723	1.9101	2.13679	1.64507	1.60097	1.82805	2.07707	1.41105	1.56798	1.57238	30817	adhesion G protein-coupled receptor E2	GO:0004930,GO:0005509,GO:0005515,GO:0005886,GO:0005887,GO:0006954,GO:0007155,GO:0007166,GO:0007186,GO:0007189,GO:0016021,GO:0016477,GO:0031256,GO:0032587,GO:0035374,GO:0043304,GO:0071621	G protein-coupled receptor activity|calcium ion binding|protein binding|plasma membrane|integral component of plasma membrane|inflammatory response|cell adhesion|cell surface receptor signaling pathway|G protein-coupled receptor signaling pathway|adenylate cyclase-activating G protein-coupled receptor signaling pathway|integral component of membrane|cell migration|leading edge membrane|ruffle mem…
ADGRE5	1.04053	0.623828		1.23509	1.03e-05		1.27549	1.21e-08		0.842315	6.81e-05		1.03372	0.672052		0.815692	1.3e-07		32.7586	30.898	30.6648	31.5632	31.0153	35.3086	26.4532	27.213	25.6347	25.3297	25.3215	26.4727	976	adhesion G protein-coupled receptor E5	GO:0004888,GO:0004930,GO:0005509,GO:0005515,GO:0005886,GO:0005887,GO:0005925,GO:0006954,GO:0006955,GO:0007155,GO:0007166,GO:0007186,GO:0007189,GO:0007267,GO:0016020,GO:0030667,GO:0043312,GO:0070062	transmembrane signaling receptor activity|G protein-coupled receptor activity|calcium ion binding|protein binding|plasma membrane|integral component of plasma membrane|focal adhesion|inflammatory response|immune response|cell adhesion|cell surface receptor signaling pathway|G protein-coupled receptor signaling pathway|adenylate cyclase-activating G protein-coupled receptor signaling pathway|cell-…
ADGRF3	0.655053	0.688319		0.919225	0.952515		2.37879	0.414758		0.712068	0.70676		2.59086	0.441315		0.275274	0.128237		0.0662253	0.0481258	0.0757813	0.0602699	0.0180914	0.0454309	0.0676256	0.0426017	0.0252173	0.0171312	0.0219334	0.0133713	165082	adhesion G protein-coupled receptor F3	GO:0004930,GO:0007166,GO:0007186,GO:0016021	G protein-coupled receptor activity|cell surface receptor signaling pathway|G protein-coupled receptor signaling pathway|integral component of membrane
ADGRF4	2.40443	0.319652		1.29279	0.809643		1.92224	0.391717		1.85862	0.544067		1.48781	0.763643		1.25048	0.881166		0.0364239	0.0902359	0.0459703	0.124307	0.130597	0.159292	0.176672	0.0390515	0.104021	0.0706663	0.0814277	0.0643495	221393	adhesion G protein-coupled receptor F4	GO:0004930,GO:0005515,GO:0007166,GO:0007186,GO:0016021	G protein-coupled receptor activity|protein binding|cell surface receptor signaling pathway|G protein-coupled receptor signaling pathway|integral component of membrane
ADGRF5	0.289045	0.693054		0.214881	0.5529					1.34297	0.905654		4.80989	0.618771		0.280021	0.695774		0	0.0176098	0.0134569	0.00433194	0	0.00457153	0	0.033342	0.00845837	0.00861922	0	0	221395	adhesion G protein-coupled receptor F5	GO:0003094,GO:0004930,GO:0005515,GO:0005886,GO:0006112,GO:0007166,GO:0007186,GO:0009986,GO:0016021,GO:0031410,GO:0042593,GO:0043031,GO:0043129,GO:0045177,GO:0045444,GO:0048821,GO:0061626,GO:0071073	glomerular filtration|G protein-coupled receptor activity|protein binding|plasma membrane|energy reserve metabolic process|cell surface receptor signaling pathway|G protein-coupled receptor signaling pathway|cell surface|integral component of membrane|cytoplasmic vesicle|glucose homeostasis|negative regulation of macrophage activation|surfactant homeostasis|apical part of cell|fat cell differenti…
ADGRG1	0.810773	0.373802		1.5568	0.0316953	Up	1.22032	0.429065		0.520746	0.000330455	Down	0.784904	0.487283		0.664356	0.0629365		0.935503	0.802153	1.155	0.770398	0.720003	0.847922	0.554362	0.535275	0.415284	0.74762	0.457525	0.719326	9289	adhesion G protein-coupled receptor G1	GO:0001525,GO:0004930,GO:0005515,GO:0005518,GO:0005887,GO:0007155,GO:0007166,GO:0007186,GO:0007189,GO:0007266,GO:0007267,GO:0007420,GO:0008201,GO:0008285,GO:0010573,GO:0016021,GO:0016477,GO:0021796,GO:0021801,GO:0021819,GO:0035025,GO:0045121,GO:0045785,GO:0050840,GO:0061484,GO:0070062,GO:0070528,GO:0072520,GO:0097451,GO:2000179,GO:2001223	angiogenesis|G protein-coupled receptor activity|protein binding|collagen binding|integral component of plasma membrane|cell adhesion|cell surface receptor signaling pathway|G protein-coupled receptor signaling pathway|adenylate cyclase-activating G protein-coupled receptor signaling pathway|Rho protein signal transduction|cell-cell signaling|brain development|heparin binding|negative regulation …
ADGRG2	0.962489	0.87387		1.03689	0.875144		0.912328	0.58449		0.928194	0.60494		0.880964	0.411068		1.05471	0.754002		2.24233	2.40638	2.28432	1.72562	2.36919	2.56605	2.19219	2.01059	2.21595	2.30198	2.5826	2.44642	10149	adhesion G protein-coupled receptor G2	GO:0004930,GO:0005829,GO:0005886,GO:0005887,GO:0007166,GO:0007186,GO:0007189,GO:0007283,GO:0009986,GO:0016021,GO:0016324,GO:0070062	G protein-coupled receptor activity|cytosol|plasma membrane|integral component of plasma membrane|cell surface receptor signaling pathway|G protein-coupled receptor signaling pathway|adenylate cyclase-activating G protein-coupled receptor signaling pathway|spermatogenesis|cell surface|integral component of membrane|apical plasma membrane|extracellular exosome
ADGRG3	1.26827	0.93163		1.15671	0.954948		1.47248	0.8613		1.09416	0.974368		1.27123	0.945785		0.861207	0.964739		0.0078442	0	0.0237602	0.00382435	0.0200894	0.0161435	0.00801006	0	0.0261355	0	0.0233815	0.00395949	222487	adhesion G protein-coupled receptor G3	GO:0004930,GO:0005515,GO:0005886,GO:0005887,GO:0007166,GO:0007186,GO:0007189,GO:0016021,GO:0030183,GO:0030334,GO:0032792,GO:0035579,GO:0043312,GO:1901223	G protein-coupled receptor activity|protein binding|plasma membrane|integral component of plasma membrane|cell surface receptor signaling pathway|G protein-coupled receptor signaling pathway|adenylate cyclase-activating G protein-coupled receptor signaling pathway|integral component of membrane|B cell differentiation|regulation of cell migration|negative regulation of CREB transcription factor ac…
ADGRG5	2.00053	0.831825		1.63893	0.863849		7.55586	0.431869											0.0245192	0	0	0.0239081	0.025118	0	0.00625941	0	0.0233411	0	0.00609045	0	221188	adhesion G protein-coupled receptor G5	GO:0004930,GO:0005887,GO:0007166,GO:0007186,GO:0007189,GO:0016021	G protein-coupled receptor activity|integral component of plasma membrane|cell surface receptor signaling pathway|G protein-coupled receptor signaling pathway|adenylate cyclase-activating G protein-coupled receptor signaling pathway|integral component of membrane
ADGRG6	0.941936	0.428543		1.0913	0.260361		1.09547	0.10823		0.863015	0.0147527		1.00493	0.97235		0.859727	0.00179452		7.90774	8.55834	8.2101	7.39999	8.18419	7.6	7.22003	6.48312	7.53745	7.06594	7.00494	7.19268	57211	adhesion G protein-coupled receptor G6	GO:0004930,GO:0005518,GO:0005737,GO:0005886,GO:0005887,GO:0007166,GO:0007186,GO:0007189,GO:0009986,GO:0014037,GO:0016021,GO:0019933,GO:0022011,GO:0042552,GO:0043236,GO:0050840,GO:0060347	G protein-coupled receptor activity|collagen binding|cytoplasm|plasma membrane|integral component of plasma membrane|cell surface receptor signaling pathway|G protein-coupled receptor signaling pathway|adenylate cyclase-activating G protein-coupled receptor signaling pathway|cell surface|Schwann cell differentiation|integral component of membrane|cAMP-mediated signaling|myelination in peripheral …
ADGRL1	1.11724	0.448023		1.11738	0.353325		1.01868	0.904084		0.999794	0.99885		0.912596	0.533576		1.0967	0.546732		2.15146	1.69914	2.20519	2.13917	2.16727	2.44197	2.10375	2.03406	1.90534	2.22617	2.02753	2.40233	22859	adhesion G protein-coupled receptor L1	GO:0004930,GO:0005515,GO:0005886,GO:0005887,GO:0007157,GO:0007166,GO:0007186,GO:0007189,GO:0014069,GO:0016021,GO:0016524,GO:0030246,GO:0030424,GO:0030426,GO:0035584,GO:0042734,GO:0043005,GO:0045202,GO:0050839,GO:0090129	G protein-coupled receptor activity|protein binding|plasma membrane|integral component of plasma membrane|heterophilic cell-cell adhesion via plasma membrane cell adhesion molecules|cell surface receptor signaling pathway|G protein-coupled receptor signaling pathway|adenylate cyclase-activating G protein-coupled receptor signaling pathway|postsynaptic density|integral component of membrane|latrot…
ADGRL2	0.678735	0.497836		0.739764	0.578681		1.0246	0.972036		0.917364	0.87942		1.38681	0.541876		0.66225	0.399538		0.0760788	0.163779	0.188063	0.0639506	0.153186	0.0728867	0.152696	0.098443	0.139852	0.081435	0.0860166	0.11653	23266	adhesion G protein-coupled receptor L2	GO:0004930,GO:0005887,GO:0007166,GO:0007186,GO:0007189,GO:0007420,GO:0009617,GO:0016021,GO:0016524,GO:0030246,GO:0043005,GO:0050808,GO:0051965,GO:0098978,GO:0099055	G protein-coupled receptor activity|integral component of plasma membrane|cell surface receptor signaling pathway|G protein-coupled receptor signaling pathway|adenylate cyclase-activating G protein-coupled receptor signaling pathway|brain development|response to bacterium|integral component of membrane|latrotoxin receptor activity|carbohydrate binding|neuron projection|synapse organization|positi…
ADGRL3	2.23936	0.540482		6.0306	0.128495		3.17682	0.364401		0.374645	0.618896		0.533724	0.859055		0.704178	0.950332		0	0.00740557	0.0135818	0.0160313	0.010718	0.0199939	0.00152624	0.00640984	0	0	0.0148504	0	23284	adhesion G protein-coupled receptor L3	GO:0001764,GO:0004930,GO:0005509,GO:0005515,GO:0005887,GO:0005911,GO:0007166,GO:0007186,GO:0007189,GO:0007416,GO:0007420,GO:0016021,GO:0030246,GO:0030424,GO:0098742,GO:0098978	neuron migration|G protein-coupled receptor activity|calcium ion binding|protein binding|integral component of plasma membrane|cell-cell junction|cell surface receptor signaling pathway|G protein-coupled receptor signaling pathway|adenylate cyclase-activating G protein-coupled receptor signaling pathway|synapse assembly|brain development|integral component of membrane|carbohydrate binding|axon|ce…
ADGRL4	0.732875	0.865064		4.27144	0.43268		3.43242	0.439052		0.172039	0.191092					0.213473	0.262531		0.0391102	0.031005	0.110568	0.106779	0.00801306	0.0160979	0.00798742	0	0.0223386	0.0227634	0.00777182	0.0078966	64123	adhesion G protein-coupled receptor L4	GO:0004930,GO:0005509,GO:0005886,GO:0005887,GO:0007166,GO:0007186,GO:0007189,GO:0016021,GO:0031410,GO:0065003	G protein-coupled receptor activity|calcium ion binding|plasma membrane|integral component of plasma membrane|cell surface receptor signaling pathway|G protein-coupled receptor signaling pathway|adenylate cyclase-activating G protein-coupled receptor signaling pathway|integral component of membrane|cytoplasmic vesicle|protein-containing complex assembly
ADGRV1	0.82763	0.948425		2.92034	0.655603		1.30272	0.91115		0.283801	0.578527		0.44693	0.821151		0.636072	0.873434		0.0142736	0.00141444	0	0.00278357	0.00877329	0.00146876	0.00145754	0.00306065	0	0	0.00141819	0.00864579	84059	adhesion G protein-coupled receptor V1	GO:0001917,GO:0001965,GO:0002141,GO:0002142,GO:0004930,GO:0005509,GO:0005515,GO:0005737,GO:0005886,GO:0007166,GO:0007186,GO:0007194,GO:0007399,GO:0007601,GO:0007605,GO:0009986,GO:0010739,GO:0010855,GO:0016020,GO:0016021,GO:0016787,GO:0030501,GO:0031647,GO:0043235,GO:0045184,GO:0045202,GO:0045494,GO:0048496,GO:0048839,GO:0050877,GO:0050910,GO:0050953,GO:0060122,GO:0060171,GO:0070062,GO:0071277,GO:…	photoreceptor inner segment|G-protein alpha-subunit binding|stereocilia ankle link|stereocilia ankle link complex|G protein-coupled receptor activity|calcium ion binding|protein binding|cytoplasm|plasma membrane|cell surface receptor signaling pathway|G protein-coupled receptor signaling pathway|negative regulation of adenylate cyclase activity|nervous system development|visual perception|sensory…
ADH5	0.981736	0.802947		0.972826	0.680434		0.953923	0.371456		1.009	0.903124		0.981524	0.835765		1.02906	0.677832		39.9158	41.4786	40.4494	39.5724	40.4949	39.2262	41.4419	41.609	39.6473	39.9355	42.0242	43.7316	128	alcohol dehydrogenase 5 (class III), chi polypeptide	GO:0001523,GO:0003016,GO:0004024,GO:0005504,GO:0005739,GO:0005829,GO:0006069,GO:0008270,GO:0009055,GO:0010430,GO:0018119,GO:0018467,GO:0022900,GO:0032496,GO:0042802,GO:0045777,GO:0046294,GO:0051409,GO:0051775,GO:0051903,GO:0070062,GO:0106321,GO:0106322	retinoid metabolic process|respiratory system process|alcohol dehydrogenase activity, zinc-dependent|fatty acid binding|mitochondrion|cytosol|ethanol oxidation|zinc ion binding|electron transfer activity|fatty acid omega-oxidation|peptidyl-cysteine S-nitrosylation|formaldehyde dehydrogenase activity|electron transport chain|response to lipopolysaccharide|identical protein binding|positive regulat…	hsa00010,hsa00071,hsa00350,hsa00830,hsa00980,hsa00982,hsa05204	Glycolysis / Gluconeogenesis|Fatty acid degradation|Tyrosine metabolism|Retinol metabolism|Metabolism of xenobiotics by cytochrome P450|Drug metabolism - cytochrome P450|Chemical carcinogenesis
ADHFE1	0.653504	0.706457		0.366159	0.141032		0.321762	0.0540107		1.78488	0.380417		0.879815	0.895949		2.03123	0.284223		0.140376	0.180838	0.155907	0.12319	0.100663	0.0866689	0.272354	0.255855	0.320715	0.367665	0.376583	0.226743	137872	alcohol dehydrogenase iron containing 1	GO:0004022,GO:0005739,GO:0005759,GO:0006103,GO:0006539,GO:0046872,GO:0047988,GO:0055114	alcohol dehydrogenase (NAD+) activity|mitochondrion|mitochondrial matrix|2-oxoglutarate metabolic process|glutamate catabolic process via 2-oxoglutarate|metal ion binding|hydroxyacid-oxoacid transhydrogenase activity|oxidation-reduction process
ADI1	0.968019	0.645286		1.02421	0.72344		0.961136	0.414852		0.945001	0.241869		0.939291	0.16515		1.0071	0.925209		40.1043	43.1376	44.4382	43.311	40.84	39.0761	40.1519	41.1254	39.1241	42.0705	43.6978	43.1115	55256	acireductone dioxygenase 1	GO:0005506,GO:0005515,GO:0005634,GO:0005737,GO:0005829,GO:0005886,GO:0006555,GO:0010309,GO:0016491,GO:0019509,GO:0055114	iron ion binding|protein binding|nucleus|cytoplasm|cytosol|plasma membrane|methionine metabolic process|acireductone dioxygenase [iron(II)-requiring] activity|oxidoreductase activity|L-methionine salvage from methylthioadenosine|oxidation-reduction process	hsa00270	Cysteine and methionine metabolism
ADIPOR1	1.00468	0.950399		0.969465	0.544524		0.946277	0.160968		1.03617	0.454051		0.977095	0.733442		1.06162	0.17145		94.633	90.6923	92.7163	92.1823	92.5794	93.8343	98.483	93.9608	95.0544	102.775	95.954	97.1003	51094	adiponectin receptor 1	GO:0005515,GO:0005886,GO:0009755,GO:0010633,GO:0010719,GO:0010906,GO:0016020,GO:0016021,GO:0019216,GO:0019395,GO:0019901,GO:0030308,GO:0031226,GO:0033210,GO:0033211,GO:0038023,GO:0042304,GO:0042593,GO:0042802,GO:0046426,GO:0046427,GO:0046628,GO:0046872,GO:0055100,GO:0097003,GO:0120162,GO:1901223	protein binding|plasma membrane|hormone-mediated signaling pathway|negative regulation of epithelial cell migration|negative regulation of epithelial to mesenchymal transition|regulation of glucose metabolic process|membrane|integral component of membrane|regulation of lipid metabolic process|fatty acid oxidation|protein kinase binding|negative regulation of cell growth|intrinsic component of pla…	hsa04152,hsa04211,hsa04920,hsa04932	AMPK signaling pathway|Longevity regulating pathway|Adipocytokine signaling pathway|Non-alcoholic fatty liver disease
ADIPOR2	1.0375	0.497836		0.989388	0.87999		1.0107	0.856391		1.04845	0.297247		1.02257	0.741531		1.02642	0.63017		35.8019	35.756	35.839	37.8638	36.2123	37.0307	36.6826	37.8991	37.7794	36.8211	36.2628	37.4052	79602	adiponectin receptor 2	GO:0001934,GO:0005515,GO:0005886,GO:0007507,GO:0007565,GO:0007584,GO:0009750,GO:0009755,GO:0010629,GO:0014075,GO:0016021,GO:0019395,GO:0030308,GO:0031226,GO:0032496,GO:0033211,GO:0038023,GO:0042304,GO:0042493,GO:0042593,GO:0045471,GO:0046326,GO:0046872,GO:0055100,GO:0061042,GO:0061871,GO:0071398,GO:0097003,GO:0120162	positive regulation of protein phosphorylation|protein binding|plasma membrane|heart development|female pregnancy|response to nutrient|response to fructose|hormone-mediated signaling pathway|negative regulation of gene expression|response to amine|integral component of membrane|fatty acid oxidation|negative regulation of cell growth|intrinsic component of plasma membrane|response to lipopolysacch…	hsa04152,hsa04211,hsa04920,hsa04932	AMPK signaling pathway|Longevity regulating pathway|Adipocytokine signaling pathway|Non-alcoholic fatty liver disease
ADIRF	1.12524	0.513281		1.11981	0.509818		1.18291	0.348472		1.0047	0.983799		1.05753	0.847412		0.951134	0.852652		15.7175	14.5252	14.5322	18.1671	14.5183	17.5363	14.8325	15.0999	14.9622	14.8613	10.8351	16.9816	10974	adipogenesis regulatory factor	GO:0003674,GO:0005515,GO:0005634,GO:0005654,GO:0005829,GO:0030154,GO:0045600,GO:0045944,GO:0070062,GO:0071478,GO:0072719,GO:2001023	molecular_function|protein binding|nucleus|nucleoplasm|cytosol|cell differentiation|positive regulation of fat cell differentiation|positive regulation of transcription by RNA polymerase II|extracellular exosome|cellular response to radiation|cellular response to cisplatin|regulation of response to drug
ADK	0.982752	0.868899		1.02213	0.799895		0.989462	0.896609		0.961288	0.609513		0.969	0.725844		0.99312	0.952739		14.9087	17.0094	15.47	15.7021	15.722	15.0142	15.224	14.8668	15.3599	15.1959	15.7475	16.2313	132	adenosine kinase	GO:0003723,GO:0004001,GO:0005524,GO:0005634,GO:0005654,GO:0005829,GO:0005886,GO:0006166,GO:0006175,GO:0009156,GO:0016310,GO:0043101,GO:0044209,GO:0046872	RNA binding|adenosine kinase activity|ATP binding|nucleus|nucleoplasm|cytosol|plasma membrane|purine ribonucleoside salvage|dATP biosynthetic process|ribonucleoside monophosphate biosynthetic process|phosphorylation|purine-containing compound salvage|AMP salvage|metal ion binding	hsa00230	Purine metabolism
ADM	1.2424	0.000531989		0.830371	0.040745		1.42868	1.16e-06		1.49585	2.85e-07		1.72154	0.00219617	Up	0.869564	0.19568		21.5594	24.3613	23.8661	29.308	29.4226	27.7215	29.3664	33.8168	40.9234	17.8361	19.043	23.9564	133	adrenomedullin	GO:0001570,GO:0001666,GO:0001843,GO:0002026,GO:0002031,GO:0003073,GO:0005102,GO:0005179,GO:0005576,GO:0005615,GO:0005737,GO:0006954,GO:0007165,GO:0007186,GO:0007189,GO:0007204,GO:0007507,GO:0007565,GO:0007568,GO:0008209,GO:0008284,GO:0008285,GO:0009409,GO:0009611,GO:0010460,GO:0031100,GO:0031102,GO:0031623,GO:0031700,GO:0032496,GO:0032868,GO:0035809,GO:0042475,GO:0042594,GO:0043065,GO:0043116,GO:…	vasculogenesis|response to hypoxia|neural tube closure|regulation of the force of heart contraction|G protein-coupled receptor internalization|regulation of systemic arterial blood pressure|signaling receptor binding|hormone activity|extracellular region|extracellular space|cytoplasm|inflammatory response|signal transduction|G protein-coupled receptor signaling pathway|adenylate cyclase-activatin…	hsa04080,hsa04270	Neuroactive ligand-receptor interaction|Vascular smooth muscle contraction
ADM2	0.805492	0.807103		0.617751	0.421391		1.18735	0.832562		1.30345	0.658184		1.92429	0.271212		0.678224	0.598808		0.164266	0.221381	0.0928789	0.115324	0.188471	0.0811351	0.201288	0.183161	0.237688	0.11473	0.0979272	0.112766	79924	adrenomedullin 2	GO:0001525,GO:0005179,GO:0005576,GO:0006468,GO:0007186,GO:0007189,GO:0007586,GO:0007631,GO:0010628,GO:0044877,GO:0045766,GO:0045776	angiogenesis|hormone activity|extracellular region|protein phosphorylation|G protein-coupled receptor signaling pathway|adenylate cyclase-activating G protein-coupled receptor signaling pathway|digestion|feeding behavior|positive regulation of gene expression|protein-containing complex binding|positive regulation of angiogenesis|negative regulation of blood pressure
ADM5	1.04035	0.967276		0.918843	0.913074		1.32495	0.664977		1.13165	0.826847		1.44286	0.567085		0.785175	0.714837		1.08902	1.1836	1.17049	0.513813	1.22358	1.84358	1.32728	1.39357	1.17046	0.920097	1.22165	0.567433	199800	adrenomedullin 5 (putative)	GO:0003674,GO:0005575,GO:0005576,GO:0008150	molecular_function|cellular_component|extracellular region|biological_process
ADNP	1.08863	0.0299886		1.08785	0.0358101		1.12238	0.00185466		1.00056	0.993049		1.03282	0.642794		0.969819	0.621861		17.2153	17.9355	17.8022	19.091	19.4829	18.9143	17.8311	17.6708	17.3699	18.0078	16.8502	16.6066	23394	activity dependent neuroprotector homeobox	GO:0000785,GO:0000981,GO:0003677,GO:0005515,GO:0005634,GO:0006357,GO:0010468,GO:0046872,GO:0090575	chromatin|DNA-binding transcription factor activity, RNA polymerase II-specific|DNA binding|protein binding|nucleus|regulation of transcription by RNA polymerase II|regulation of gene expression|metal ion binding|RNA polymerase II transcription regulator complex
ADNP2	1.14222	0.0348833		1.00772	0.947619		1.09476	0.103473		1.1333	0.0729755		1.08747	0.324287		1.0433	0.639561		9.68167	8.73557	8.72668	10.4432	10.3022	10.1763	9.42077	10.869	10.4125	9.46054	9.36783	9.55915	22850	ADNP homeobox 2	GO:0000785,GO:0000981,GO:0003674,GO:0003677,GO:0005515,GO:0005575,GO:0005634,GO:0006357,GO:0010468,GO:0030182,GO:0030307,GO:0034599,GO:0046872,GO:0060548,GO:0071300	chromatin|DNA-binding transcription factor activity, RNA polymerase II-specific|molecular_function|DNA binding|protein binding|cellular_component|nucleus|regulation of transcription by RNA polymerase II|regulation of gene expression|neuron differentiation|positive regulation of cell growth|cellular response to oxidative stress|metal ion binding|negative regulation of cell death|cellular response …
ADO	0.995784	0.978175		0.985445	0.921753		0.957054	0.739617		1.01035	0.938582		0.972184	0.885534		1.04033	0.799862		7.36228	7.23	7.04695	7.1788	6.90854	7.4016	7.65327	6.60677	7.54818	8.69158	7.3077	6.55543	84890	2-aminoethanethiol dioxygenase	GO:0000098,GO:0005515,GO:0005829,GO:0046872,GO:0047800,GO:0055114	sulfur amino acid catabolic process|protein binding|cytosol|metal ion binding|cysteamine dioxygenase activity|oxidation-reduction process	hsa00430	Taurine and hypotaurine metabolism
ADORA1	0.629884	0.463285		0.548573	0.292624		1.08554	0.925928		1.14792	0.829011		1.98092	0.296497		0.580226	0.381171		0.268004	0.222743	0.244409	0.160167	0.185984	0.115649	0.176561	0.361489	0.304505	0.134182	0.206155	0.0872769	134	adenosine A1 receptor	GO:0000186,GO:0001609,GO:0001659,GO:0001664,GO:0001666,GO:0001883,GO:0001973,GO:0002087,GO:0002674,GO:0002686,GO:0002793,GO:0003084,GO:0003085,GO:0003093,GO:0005515,GO:0005783,GO:0005886,GO:0005887,GO:0006612,GO:0006909,GO:0006954,GO:0007165,GO:0007186,GO:0007193,GO:0007267,GO:0007399,GO:0008285,GO:0014050,GO:0014069,GO:0016042,GO:0016323,GO:0030673,GO:0031072,GO:0031683,GO:0032229,GO:0032244,GO:…	activation of MAPKK activity|G protein-coupled adenosine receptor activity|temperature homeostasis|G protein-coupled receptor binding|response to hypoxia|purine nucleoside binding|G protein-coupled adenosine receptor signaling pathway|regulation of respiratory gaseous exchange by nervous system process|negative regulation of acute inflammatory response|negative regulation of leukocyte migration|p…	hsa04022,hsa04024,hsa04071,hsa04080,hsa04923,hsa04924,hsa05032	cGMP-PKG signaling pathway|cAMP signaling pathway|Sphingolipid signaling pathway|Neuroactive ligand-receptor interaction|Regulation of lipolysis in adipocytes|Renin secretion|Morphine addiction
ADORA2A	1.07677	0.913616		1.1712	0.775574		1.65201	0.259899		0.919177	0.879713		1.41173	0.585999		0.651691	0.41447		0.350027	0.515335	0.393803	0.429068	0.573721	0.34989	0.40849	0.375279	0.37129	0.203727	0.397464	0.222115	135	adenosine A2a receptor	GO:0000139,GO:0001609,GO:0001973,GO:0005515,GO:0005882,GO:0005886,GO:0005887,GO:0006355,GO:0006469,GO:0006909,GO:0006915,GO:0006954,GO:0006968,GO:0007186,GO:0007188,GO:0007189,GO:0007205,GO:0007267,GO:0007271,GO:0007417,GO:0007596,GO:0007600,GO:0007626,GO:0008015,GO:0008285,GO:0014049,GO:0014057,GO:0014061,GO:0014069,GO:0016020,GO:0019899,GO:0030425,GO:0030673,GO:0031000,GO:0031802,GO:0035249,GO:…	Golgi membrane|G protein-coupled adenosine receptor activity|G protein-coupled adenosine receptor signaling pathway|protein binding|intermediate filament|plasma membrane|integral component of plasma membrane|regulation of transcription, DNA-templated|negative regulation of protein kinase activity|phagocytosis|apoptotic process|inflammatory response|cellular defense response|G protein-coupled rece…	hsa04015,hsa04020,hsa04024,hsa04080,hsa04270,hsa05012,hsa05034	Rap1 signaling pathway|Calcium signaling pathway|cAMP signaling pathway|Neuroactive ligand-receptor interaction|Vascular smooth muscle contraction|Parkinson disease|Alcoholism
ADORA2B	1.29563	0.0452512		1.11027	0.536455		1.28191	0.0479406		1.16676	0.241869		1.15581	0.403887		1.01055	0.967506		1.65587	1.73074	1.70561	1.89844	2.1705	2.51412	1.81758	2.01067	2.09872	1.6248	1.92024	1.61385	136	adenosine A2b receptor	GO:0000187,GO:0001609,GO:0001973,GO:0005515,GO:0005886,GO:0005887,GO:0006968,GO:0007186,GO:0007190,GO:0007254,GO:0007588,GO:0044267	activation of MAPK activity|G protein-coupled adenosine receptor activity|G protein-coupled adenosine receptor signaling pathway|protein binding|plasma membrane|integral component of plasma membrane|cellular defense response|G protein-coupled receptor signaling pathway|activation of adenylate cyclase activity|JNK cascade|excretion|cellular protein metabolic process	hsa04015,hsa04020,hsa04080,hsa04270,hsa05034	Rap1 signaling pathway|Calcium signaling pathway|Neuroactive ligand-receptor interaction|Vascular smooth muscle contraction|Alcoholism
ADPGK	1.11945	0.102464		0.991654	0.942442		0.946401	0.419588		1.1287	0.0705489		0.955301	0.641564		1.18265	0.00235102		8.36718	9.18941	8.43206	9.31606	9.67349	10.0276	9.61008	10.3741	9.29687	9.96714	10.5616	10.2818	83440	ADP dependent glucokinase	GO:0005576,GO:0005783,GO:0005789,GO:0006006,GO:0016020,GO:0043843,GO:0046872,GO:0061621	extracellular region|endoplasmic reticulum|endoplasmic reticulum membrane|glucose metabolic process|membrane|ADP-specific glucokinase activity|metal ion binding|canonical glycolysis	hsa00010	Glycolysis / Gluconeogenesis
ADPRHL1	0.915017	0.753583		1.06847	0.838975		0.872392	0.520306		0.856244	0.515042		0.817303	0.465		1.0487	0.872765		2.17292	2.42082	2.46655	1.94324	2.17329	2.32856	1.58865	2.43995	2.00731	2.23257	2.50389	2.68687	113622	ADP-ribosylhydrolase like 1	GO:0000287,GO:0003875,GO:0051725	magnesium ion binding|ADP-ribosylarginine hydrolase activity|protein de-ADP-ribosylation
ADPRM	1.01412	0.969179		0.952021	0.860005		0.924142	0.733513		1.06509	0.797615		0.971648	0.932483		1.09731	0.719369		2.94146	3.3619	3.5894	3.62478	3.25361	3.11963	3.55647	3.52126	3.43573	3.44855	3.46047	3.97147	56985	ADP-ribose/CDP-alcohol diphosphatase, manganese dependent	GO:0005829,GO:0008663,GO:0030145,GO:0034656,GO:0047631,GO:0047734	cytosol|2',3'-cyclic-nucleotide 2'-phosphodiesterase activity|manganese ion binding|nucleobase-containing small molecule catabolic process|ADP-ribose diphosphatase activity|CDP-glycerol diphosphatase activity	hsa00230,hsa00564	Purine metabolism|Glycerophospholipid metabolism
ADPRS	1.0142	0.926632		0.953284	0.646864		0.995131	0.971588		1.06376	0.51803		1.04491	0.762944		1.01909	0.904215		16.4791	16.8263	18.4759	17.5173	17.6512	17.1976	18.1062	18.724	18.1349	15.5159	18.5133	18.8779	54936	ADP-ribosylserine hydrolase	GO:0000287,GO:0004553,GO:0004649,GO:0005515,GO:0005634,GO:0005654,GO:0005739,GO:0005759,GO:0006281,GO:0016604,GO:0061463,GO:0071451,GO:0090734,GO:0140290,GO:0140292	magnesium ion binding|hydrolase activity, hydrolyzing O-glycosyl compounds|poly(ADP-ribose) glycohydrolase activity|protein binding|nucleus|nucleoplasm|mitochondrion|mitochondrial matrix|DNA repair|nuclear body|O-acetyl-ADP-ribose deacetylase activity|cellular response to superoxide|site of DNA damage|peptidyl-serine ADP-deribosylation|ADP-ribosylserine hydrolase activity
ADRA2C	0.918336	0.905601		2.13024	0.0764612		1.71488	0.19914		0.431079	0.050736		0.805842	0.798818		0.535432	0.198989		0.310164	0.729975	0.822056	0.667876	0.582521	0.452146	0.290329	0.277116	0.233748	0.28834	0.423738	0.287028	152	adrenoceptor alpha 2C	GO:0004930,GO:0004938,GO:0005515,GO:0005737,GO:0005768,GO:0005886,GO:0005887,GO:0007186,GO:0007267,GO:0007565,GO:0010700,GO:0030168,GO:0031694,GO:0032148,GO:0032811,GO:0035624,GO:0042802,GO:0042803,GO:0043025,GO:0043410,GO:0043679,GO:0045666,GO:0045907,GO:0046982,GO:0050796,GO:0051379,GO:0051930,GO:0070473,GO:0071875,GO:0071880,GO:0098978,GO:0099061	G protein-coupled receptor activity|alpha2-adrenergic receptor activity|protein binding|cytoplasm|endosome|plasma membrane|integral component of plasma membrane|G protein-coupled receptor signaling pathway|cell-cell signaling|female pregnancy|negative regulation of norepinephrine secretion|platelet activation|alpha-2A adrenergic receptor binding|activation of protein kinase B activity|negative re…	hsa04022,hsa04080	cGMP-PKG signaling pathway|Neuroactive ligand-receptor interaction
ADRB1	0.252289	0.192212		0.305664	0.319637		0.262054	0.15622		0.826616	0.870809		0.859953	0.92169		0.962728	0.977622		0.182179	0.081239	0.0643795	0.0355279	0.00933143	0.0374928	0.065111	0.0390644	0.164755	0.0618534	0.135758	0.119546	153	adrenoceptor beta 1	GO:0001996,GO:0001997,GO:0002024,GO:0002025,GO:0004930,GO:0004939,GO:0004940,GO:0005085,GO:0005515,GO:0005769,GO:0005886,GO:0005887,GO:0007186,GO:0007190,GO:0009409,GO:0030165,GO:0031649,GO:0031694,GO:0040015,GO:0042596,GO:0043547,GO:0045187,GO:0046982,GO:0050873,GO:0060078,GO:0071880,GO:0098685,GO:0099579,GO:0120162	positive regulation of heart rate by epinephrine-norepinephrine|positive regulation of the force of heart contraction by epinephrine-norepinephrine|diet induced thermogenesis|norepinephrine-epinephrine-mediated vasodilation involved in regulation of systemic arterial blood pressure|G protein-coupled receptor activity|beta-adrenergic receptor activity|beta1-adrenergic receptor activity|guanyl-nucl…	hsa04020,hsa04022,hsa04024,hsa04080,hsa04261,hsa04540,hsa04923,hsa04924,hsa04970,hsa05414	Calcium signaling pathway|cGMP-PKG signaling pathway|cAMP signaling pathway|Neuroactive ligand-receptor interaction|Adrenergic signaling in cardiomyocytes|Gap junction|Regulation of lipolysis in adipocytes|Renin secretion|Salivary secretion|Dilated cardiomyopathy
ADRB2	1.17872	0.457962		0.861208	0.520632		1.21696	0.315628		1.36832	0.0849616		1.41453	0.110632		0.968468	0.924768		2.4478	2.63006	2.23544	3.01702	2.64846	2.92918	2.977	2.84554	4.14983	2.53458	1.9812	2.5822	154	adrenoceptor beta 2	GO:0001540,GO:0002024,GO:0002025,GO:0002028,GO:0002032,GO:0004930,GO:0004941,GO:0005515,GO:0005634,GO:0005764,GO:0005768,GO:0005769,GO:0005794,GO:0005886,GO:0005887,GO:0006898,GO:0007166,GO:0007171,GO:0007186,GO:0007188,GO:0007190,GO:0008179,GO:0008333,GO:0009409,GO:0010008,GO:0010739,GO:0015459,GO:0016020,GO:0016324,GO:0016579,GO:0030501,GO:0030665,GO:0031649,GO:0040015,GO:0042802,GO:0042803,GO:…	amyloid-beta binding|diet induced thermogenesis|norepinephrine-epinephrine-mediated vasodilation involved in regulation of systemic arterial blood pressure|regulation of sodium ion transport|desensitization of G protein-coupled receptor signaling pathway by arrestin|G protein-coupled receptor activity|beta2-adrenergic receptor activity|protein binding|nucleus|lysosome|endosome|early endosome|Golg…	hsa04020,hsa04022,hsa04024,hsa04080,hsa04261,hsa04923,hsa04924,hsa04970	Calcium signaling pathway|cGMP-PKG signaling pathway|cAMP signaling pathway|Neuroactive ligand-receptor interaction|Adrenergic signaling in cardiomyocytes|Regulation of lipolysis in adipocytes|Renin secretion|Salivary secretion
ADRM1	1.0603	0.277356		0.910516	0.035317		0.964126	0.418619		1.16437	0.000330653		1.0599	0.305437		1.0997	0.0223529		75.7823	68.9433	71.9208	78.0535	74.9259	76.1028	82.5759	88.4785	80.7257	78.1111	82.3721	78.3471	11047	adhesion regulating molecule 1	GO:0000502,GO:0002020,GO:0005515,GO:0005654,GO:0005829,GO:0005886,GO:0006368,GO:0006511,GO:0008541,GO:0010950,GO:0016579,GO:0043130,GO:0043248,GO:0061133,GO:0070628	proteasome complex|protease binding|protein binding|nucleoplasm|cytosol|plasma membrane|transcription elongation from RNA polymerase II promoter|ubiquitin-dependent protein catabolic process|proteasome regulatory particle, lid subcomplex|positive regulation of endopeptidase activity|protein deubiquitination|ubiquitin binding|proteasome assembly|endopeptidase activator activity|proteasome binding	hsa03050,hsa05010,hsa05012,hsa05014,hsa05016,hsa05017,hsa05020,hsa05022,hsa05169	Proteasome|Alzheimer disease|Parkinson disease|Amyotrophic lateral sclerosis|Huntington disease|Spinocerebellar ataxia|Prion disease|Pathways of neurodegeneration - multiple diseases|Epstein-Barr virus infection
ADSL	0.985501	0.826808		1.1201	0.00781947		1.08117	0.0328411		0.879701	0.00129952		0.966217	0.617307		0.911413	0.00922253		44.7465	43.9932	43.432	42.2061	43.3672	44.3418	39.4126	40.0133	36.6303	40.8316	39.3215	40.5862	158	adenylosuccinate lyase	GO:0004018,GO:0005829,GO:0006164,GO:0006167,GO:0006189,GO:0009168,GO:0032991,GO:0042802,GO:0044208,GO:0070626	N6-(1,2-dicarboxyethyl)AMP AMP-lyase (fumarate-forming) activity|cytosol|purine nucleotide biosynthetic process|AMP biosynthetic process|'de novo' IMP biosynthetic process|purine ribonucleoside monophosphate biosynthetic process|protein-containing complex|identical protein binding|'de novo' AMP biosynthetic process|(S)-2-(5-amino-1-(5-phospho-D-ribosyl)imidazole-4-carboxamido)succinate AMP-lyase …	hsa00230,hsa00250	Purine metabolism|Alanine, aspartate and glutamate metabolism
ADSS1	0.931639	0.704453		0.749727	0.0073645		0.891804	0.501473		1.24237	0.0364993		1.1906	0.305022		1.04459	0.853434		5.08323	5.44993	4.97162	4.64602	4.4545	5.30631	6.52904	6.43486	6.26153	4.34879	5.4157	6.47953	122622	adenylosuccinate synthase 1	GO:0000287,GO:0002376,GO:0003924,GO:0004019,GO:0005525,GO:0005737,GO:0005829,GO:0006167,GO:0006531,GO:0006541,GO:0009168,GO:0014850,GO:0035690,GO:0042301,GO:0042594,GO:0042802,GO:0044208,GO:0046040,GO:0051015,GO:0071257	magnesium ion binding|immune system process|GTPase activity|adenylosuccinate synthase activity|GTP binding|cytoplasm|cytosol|AMP biosynthetic process|aspartate metabolic process|glutamine metabolic process|purine ribonucleoside monophosphate biosynthetic process|response to muscle activity|cellular response to drug|phosphate ion binding|response to starvation|identical protein binding|'de novo' A…	hsa00230,hsa00250	Purine metabolism|Alanine, aspartate and glutamate metabolism
ADSS2	1.06271	0.406874		1.14284	0.0163094		1.06673	0.269636		0.929741	0.232375		0.93438	0.329578		0.996106	0.969825		28.6326	31.9129	31.976	31.8434	35.4401	30.7775	30.0645	26.8928	28.8614	31.5928	31.5623	29.2054	159	adenylosuccinate synthase 2	GO:0000287,GO:0002376,GO:0004019,GO:0005515,GO:0005525,GO:0005737,GO:0005739,GO:0005829,GO:0006167,GO:0006531,GO:0009168,GO:0014074,GO:0042301,GO:0044208,GO:0046040,GO:0060359,GO:0070062,GO:0071257	magnesium ion binding|immune system process|adenylosuccinate synthase activity|protein binding|GTP binding|cytoplasm|mitochondrion|cytosol|AMP biosynthetic process|aspartate metabolic process|purine ribonucleoside monophosphate biosynthetic process|response to purine-containing compound|phosphate ion binding|'de novo' AMP biosynthetic process|IMP metabolic process|response to ammonium ion|extrace…	hsa00230,hsa00250	Purine metabolism|Alanine, aspartate and glutamate metabolism
ADTRP	1.59289	0.365894		0.683247	0.395797		0.746702	0.517109		2.33155	0.0212449	Up	1.09412	0.901106		2.13294	0.065293		0.0859452	0.0890388	0.110443	0.144751	0.184092	0.124618	0.223395	0.29319	0.148756	0.288011	0.143616	0.177473	84830	androgen dependent TFPI regulating protein	GO:0001934,GO:0002042,GO:0002686,GO:0003332,GO:0005515,GO:0005901,GO:0009986,GO:0010628,GO:0016020,GO:0016021,GO:0016787,GO:0030195,GO:0042758,GO:0043491,GO:0050709,GO:0071383,GO:0140052,GO:1903038,GO:2000402	positive regulation of protein phosphorylation|cell migration involved in sprouting angiogenesis|negative regulation of leukocyte migration|negative regulation of extracellular matrix constituent secretion|protein binding|caveola|cell surface|positive regulation of gene expression|membrane|integral component of membrane|hydrolase activity|negative regulation of blood coagulation|long-chain fatty …
AEBP2	0.938119	0.498986		1.01183	0.927441		0.907186	0.184991		0.927001	0.327693		0.897526	0.203457		1.03401	0.747545		8.10173	7.805	7.5528	7.19631	7.86844	6.888	6.85071	7.42919	7.4215	8.4861	7.67636	8.14862	121536	AE binding protein 2	GO:0000122,GO:0000785,GO:0000978,GO:0001227,GO:0005654,GO:0006325,GO:0006357,GO:0035098,GO:0045814,GO:0046872	negative regulation of transcription by RNA polymerase II|chromatin|RNA polymerase II cis-regulatory region sequence-specific DNA binding|DNA-binding transcription repressor activity, RNA polymerase II-specific|nucleoplasm|chromatin organization|regulation of transcription by RNA polymerase II|ESC/E(Z) complex|negative regulation of gene expression, epigenetic|metal ion binding			other
AEN	0.974849	0.802624		1.07287	0.363367		0.923732	0.231782		0.908492	0.0968731		0.861861	0.0137323		1.05519	0.46364		11.8727	12.3668	12.1193	10.902	12.0697	12.3864	11.2491	10.8256	10.8864	12.1335	13.4084	12.9193	64782	apoptosis enhancing nuclease	GO:0003676,GO:0004527,GO:0005515,GO:0005634,GO:0005654,GO:0005730,GO:0010212,GO:0031965,GO:0042771,GO:0090305	nucleic acid binding|exonuclease activity|protein binding|nucleus|nucleoplasm|nucleolus|response to ionizing radiation|nuclear membrane|intrinsic apoptotic signaling pathway in response to DNA damage by p53 class mediator|nucleic acid phosphodiester bond hydrolysis
AFAP1	0.993354	0.93163		1.01211	0.844038		1.11419	0.00035531		0.981332	0.741196		1.10201	0.0112025		0.891491	0.000848648		31.8861	29.4549	30.9907	30.995	30.3359	30.138	29.5323	30.1627	30.7215	28.1356	26.7526	27.6124	60312	actin filament associated protein 1	GO:0003779,GO:0005829,GO:0005925,GO:0009966,GO:0015629,GO:0017124,GO:0042169,GO:0051493	actin binding|cytosol|focal adhesion|regulation of signal transduction|actin cytoskeleton|SH3 domain binding|SH2 domain binding|regulation of cytoskeleton organization
AFAP1L1	1.27269	0.0212927		1.025	0.879866		1.16833	0.103813		1.24143	0.0323564		1.14107	0.280563		1.08927	0.547944		2.73115	2.22112	2.61501	3.0632	3.52557	3.01923	2.98264	3.03225	3.35596	2.70073	2.86706	2.69483	134265	actin filament associated protein 1 like 1	GO:0002102,GO:0005515,GO:0005829,GO:0017124,GO:0030054,GO:0071437	podosome|protein binding|cytosol|SH3 domain binding|cell junction|invadopodium
AFAP1L2	1.15371	0.94168		1.14588	0.938977		0.871132	0.926101		1.0068	0.996109		0.761122	0.884906		1.32414	0.86592		0.0211193	0.0209282	0.0373163	0.0102965	0.0432702	0.038031	0.0323488	0.0169822	0.0301568	0.0153652	0.0314757	0.0586318	84632	actin filament associated protein 1 like 2	GO:0005737,GO:0005829,GO:0005886,GO:0006954,GO:0007346,GO:0017124,GO:0030296,GO:0032675,GO:0032757,GO:0035591,GO:0042169,GO:0045742,GO:0045893,GO:0061098	cytoplasm|cytosol|plasma membrane|inflammatory response|regulation of mitotic cell cycle|SH3 domain binding|protein tyrosine kinase activator activity|regulation of interleukin-6 production|positive regulation of interleukin-8 production|signaling adaptor activity|SH2 domain binding|positive regulation of epidermal growth factor receptor signaling pathway|positive regulation of transcription, DNA…
AFDN	0.97551	0.822887		0.919765	0.30643		1.01848	0.856067		1.06048	0.431965		1.10848	0.203355		0.957728	0.627478		5.45818	5.51219	5.44513	5.47158	5.54805	4.94884	5.73008	5.55479	6.08053	5.23147	5.51385	5.01318	4301	afadin, adherens junction formation factor	GO:0005515,GO:0005654,GO:0005829,GO:0005886,GO:0005911,GO:0005912,GO:0007155,GO:0007165,GO:0007267,GO:0008022,GO:0010628,GO:0016607,GO:0022409,GO:0030054,GO:0030336,GO:0031267,GO:0032880,GO:0034332,GO:0043547,GO:0044291,GO:0044331,GO:0045296,GO:0046930,GO:0046931,GO:0050839,GO:0051015,GO:0061951,GO:0070160,GO:0070830,GO:0090557,GO:2000049	protein binding|nucleoplasm|cytosol|plasma membrane|cell-cell junction|adherens junction|cell adhesion|signal transduction|cell-cell signaling|protein C-terminus binding|positive regulation of gene expression|nuclear speck|positive regulation of cell-cell adhesion|cell junction|negative regulation of cell migration|small GTPase binding|regulation of protein localization|adherens junction organiza…	hsa04014,hsa04015,hsa04024,hsa04520,hsa04530,hsa04670	Ras signaling pathway|Rap1 signaling pathway|cAMP signaling pathway|Adherens junction|Tight junction|Leukocyte transendothelial migration
AFF1	0.887766	0.00798425		0.865342	0.00339448		0.863171	0.000161972		1.02577	0.720045		0.99854	0.988909		1.02838	0.668811		8.65888	8.82305	8.64583	7.56975	7.96056	7.60419	9.06095	8.39088	9.28518	8.86459	8.90912	9.15914	4299	AF4/FMR2 family member 1	GO:0005515,GO:0008023,GO:0010468,GO:0032783	protein binding|transcription elongation factor complex|regulation of gene expression|super elongation complex	hsa05202	Transcriptional misregulation in cancer
AFF4	1.07507	0.104724		0.975515	0.756568		1.04133	0.389241		1.10188	0.0583954		1.06863	0.334808		1.0323	0.562162		16.366	15.8952	16.3584	16.8913	18.0767	17.167	16.3236	18.2049	18.9244	16.9999	16.2696	17.0342	27125	AF4/FMR2 family member 4	GO:0001650,GO:0005515,GO:0005654,GO:0006366,GO:0006368,GO:0007286,GO:0008023,GO:0010468,GO:0032783,GO:0035327	fibrillar center|protein binding|nucleoplasm|transcription by RNA polymerase II|transcription elongation from RNA polymerase II promoter|spermatid development|transcription elongation factor complex|regulation of gene expression|super elongation complex|transcriptionally active chromatin			AF_4
AFG1L	0.991395	0.985387		0.837375	0.55289		0.868144	0.597282		1.18371	0.566238		1.0377	0.932914		1.14165	0.69431		0.36407	0.514025	0.318796	0.40212	0.326753	0.454198	0.404667	0.590682	0.420185	0.478182	0.390543	0.500895	246269	AFG1 like ATPase	GO:0005515,GO:0005524,GO:0005737,GO:0005739,GO:0006123,GO:0007005,GO:0016887,GO:0031966,GO:0035694	protein binding|ATP binding|cytoplasm|mitochondrion|mitochondrial electron transport, cytochrome c to oxygen|mitochondrion organization|ATPase activity|mitochondrial membrane|mitochondrial protein catabolic process
AFG3L2	1.01583	0.835338		1.11069	0.0443101		1.04964	0.288921		0.914442	0.0942068		0.945945	0.434625		0.967701	0.58337		39.3945	38.7082	37.414	39.6001	38.6784	38.7435	37.7496	33.3327	34.3327	37.0081	37.0353	38.0102	10939	AFG3 like matrix AAA peptidase subunit 2	GO:0004176,GO:0004222,GO:0005515,GO:0005524,GO:0005739,GO:0005743,GO:0005745,GO:0006508,GO:0006851,GO:0007409,GO:0007528,GO:0008053,GO:0008237,GO:0008270,GO:0016485,GO:0016540,GO:0021675,GO:0033619,GO:0034982,GO:0036444,GO:0040014,GO:0042407,GO:0042552,GO:0048747,GO:0051082,GO:0051560,GO:0060013,GO:0065003	ATP-dependent peptidase activity|metalloendopeptidase activity|protein binding|ATP binding|mitochondrion|mitochondrial inner membrane|m-AAA complex|proteolysis|mitochondrial calcium ion transmembrane transport|axonogenesis|neuromuscular junction development|mitochondrial fusion|metallopeptidase activity|zinc ion binding|protein processing|protein autoprocessing|nerve development|membrane protein …	hsa05017	Spinocerebellar ataxia
AFMID	1.1501	0.093093		0.985475	0.914488		1.0157	0.893228		1.16686	0.0485574		1.03178	0.830774		1.13222	0.144644		10.9497	10.42	11.0678	12.2896	12.1694	12.7457	12.0565	12.4386	13.2622	12.7181	11.875	12.2119	125061	arylformamidase	GO:0005515,GO:0005634,GO:0005737,GO:0005829,GO:0016787,GO:0019441,GO:0034354	protein binding|nucleus|cytoplasm|cytosol|hydrolase activity|tryptophan catabolic process to kynurenine|'de novo' NAD biosynthetic process from tryptophan	hsa00380,hsa00630	Tryptophan metabolism|Glyoxylate and dicarboxylate metabolism
AFP	3.30042	0.667126		0.247133	0.215599		0.305995	0.312112		13.4151	0.014539	Up	1.23738	0.877622		10.8366	0.0485637	Up	0.0242401	0.0120104	0	0.106362	0.012416	0	0.173268	0.233899	0.0807637	0.211628	0.0722534	0.11012	174	alpha fetoprotein	GO:0005504,GO:0005515,GO:0005615,GO:0005737,GO:0005788,GO:0006810,GO:0008270,GO:0043687,GO:0044267	fatty acid binding|protein binding|extracellular space|cytoplasm|endoplasmic reticulum lumen|transport|zinc ion binding|post-translational protein modification|cellular protein metabolic process	hsa04390	Hippo signaling pathway
AFTPH	1.06372	0.592803		1.07529	0.503098		1.0129	0.907982		0.989019	0.938276		0.943056	0.647858		1.04989	0.676893		8.23662	9.97516	8.59638	8.8493	9.50687	10.0864	9.6788	7.80397	8.96636	9.88013	9.43723	8.8886	54812	aftiphilin	GO:0005654,GO:0005794,GO:0005829,GO:0015031,GO:0030121,GO:0030276,GO:0032588,GO:0043231,GO:0046907	nucleoplasm|Golgi apparatus|cytosol|protein transport|AP-1 adaptor complex|clathrin binding|trans-Golgi network membrane|intracellular membrane-bounded organelle|intracellular transport
AGA	1.0047	0.986614		1.22345	0.235739		1.16033	0.391662		0.821111	0.199185		0.949243	0.864145		0.865809	0.445437		3.90024	4.14775	4.26727	3.72353	4.5245	4.09728	3.7468	3.1617	3.18243	2.99248	4.01023	3.69047	175	aspartylglucosaminidase	GO:0003948,GO:0005515,GO:0005576,GO:0005615,GO:0005737,GO:0005764,GO:0005783,GO:0006508,GO:0006517,GO:0008233,GO:0035578,GO:0043312,GO:0043621	N4-(beta-N-acetylglucosaminyl)-L-asparaginase activity|protein binding|extracellular region|extracellular space|cytoplasm|lysosome|endoplasmic reticulum|proteolysis|protein deglycosylation|peptidase activity|azurophil granule lumen|neutrophil degranulation|protein self-association	hsa00511,hsa04142	Other glycan degradation|Lysosome
AGAP1	1.0483	0.555404		1.01237	0.896715		1.05009	0.459185		1.03533	0.620076		1.0383	0.655948		0.998198	0.986797		4.82746	4.47466	4.43994	4.7042	4.5715	5.09215	4.79655	4.82341	4.58109	4.56538	4.36617	4.81845	116987	ArfGAP with GTPase domain, ankyrin repeat and PH domain 1	GO:0003924,GO:0005096,GO:0005515,GO:0005525,GO:0005543,GO:0005634,GO:0005737,GO:0015031,GO:0043547,GO:0046872	GTPase activity|GTPase activator activity|protein binding|GTP binding|phospholipid binding|nucleus|cytoplasm|protein transport|positive regulation of GTPase activity|metal ion binding	hsa04144	Endocytosis
AGAP2	1.69603	0.711543		0.769128	0.834107		2.14973	0.589733		2.20364	0.420771		2.79111	0.494722		0.788972	0.919453		0.0163172	0.0121272	0.0329501	0.0119329	0.0459682	0.046174	0.0499867	0.0262415	0.0582495	0	0.0445843	0.00411819	116986	ArfGAP with GTPase domain, ankyrin repeat and PH domain 2	GO:0003924,GO:0005096,GO:0005515,GO:0005524,GO:0005525,GO:0005634,GO:0005654,GO:0005737,GO:0005768,GO:0005829,GO:0015031,GO:0016020,GO:0016197,GO:0019901,GO:0030036,GO:0030295,GO:0032147,GO:0035014,GO:0042177,GO:0043524,GO:0043547,GO:0045860,GO:0046872,GO:0061903,GO:0070062,GO:0090543	GTPase activity|GTPase activator activity|protein binding|ATP binding|GTP binding|nucleus|nucleoplasm|cytoplasm|endosome|cytosol|protein transport|membrane|endosomal transport|protein kinase binding|actin cytoskeleton organization|protein kinase activator activity|activation of protein kinase activity|phosphatidylinositol 3-kinase regulator activity|negative regulation of protein catabolic proces…	hsa04068,hsa04144	FoxO signaling pathway|Endocytosis
AGAP3	1.03987	0.652294		1.01379	0.891503		1.03118	0.71389		1.02556	0.780523		1.01821	0.890432		1.0083	0.949147		11.1614	10.0708	10.3067	10.6762	11.11	10.9272	11.4251	10.1886	10.6638	11.2962	10.9416	9.63469	116988	ArfGAP with GTPase domain, ankyrin repeat and PH domain 3	GO:0003924,GO:0005096,GO:0005525,GO:0005634,GO:0005737,GO:0007165,GO:0016020,GO:0031593,GO:0034614,GO:0043161,GO:0043547,GO:0046872,GO:0071944	GTPase activity|GTPase activator activity|GTP binding|nucleus|cytoplasm|signal transduction|membrane|polyubiquitin modification-dependent protein binding|cellular response to reactive oxygen species|proteasome-mediated ubiquitin-dependent protein catabolic process|positive regulation of GTPase activity|metal ion binding|cell periphery	hsa04144	Endocytosis
AGAP4	1.09456	0.677055		0.944802	0.815326		0.917928	0.62043		1.15836	0.427075		0.972481	0.92892		1.19233	0.303813		2.0843	1.78575	2.22869	2.10999	2.15003	2.39797	2.83783	1.97085	2.23906	2.19038	2.7109	2.38911	119016	ArfGAP with GTPase domain, ankyrin repeat and PH domain 4	GO:0005096,GO:0005634,GO:0043547,GO:0046872	GTPase activator activity|nucleus|positive regulation of GTPase activity|metal ion binding	hsa04144	Endocytosis
AGAP5	0.951757	0.868899		0.973712	0.929199		0.957901	0.860183		0.97733	0.934406		0.984712	0.969093		0.993383	0.983248		1.95475	2.42133	1.9017	1.94575	2.04421	1.96955	2.2456	2.12852	1.75422	2.08386	2.25579	1.91172	729092	ArfGAP with GTPase domain, ankyrin repeat and PH domain 5	GO:0005096,GO:0005634,GO:0043547,GO:0046872	GTPase activator activity|nucleus|positive regulation of GTPase activity|metal ion binding	hsa04144	Endocytosis
AGAP6	1.18454	0.121207		1.00811	0.968001		1.08043	0.48461		1.17474	0.172732		1.07282	0.678056		1.09635	0.480492		6.27078	5.37596	5.97737	7.20063	7.05785	6.55881	7.109	5.92699	7.60911	6.3131	6.5482	6.50756	414189	ArfGAP with GTPase domain, ankyrin repeat and PH domain 6	GO:0005096,GO:0005634,GO:0043547,GO:0046872	GTPase activator activity|nucleus|positive regulation of GTPase activity|metal ion binding	hsa04144	Endocytosis
AGAP9	1.31025	0.448861		0.970238	0.945922		0.994359	0.989581		1.35036	0.236934		1.02578	0.957708		1.31769	0.349344		1.06693	0.815941	1.17092	1.4135	0.86726	1.70649	1.44476	1.3677	1.3027	1.23747	1.5786	1.21759	642517	ArfGAP with GTPase domain, ankyrin repeat and PH domain 9	GO:0005096,GO:0005634,GO:0043547,GO:0046872	GTPase activator activity|nucleus|positive regulation of GTPase activity|metal ion binding	hsa04144	Endocytosis
AGBL3	0.916993	0.854965		0.818174	0.556512		0.627654	0.0346199	Down	1.12047	0.748541		0.768085	0.374245		1.46053	0.138579		0.23165	0.354458	0.278605	0.269059	0.219858	0.301468	0.330472	0.288537	0.346994	0.399857	0.453556	0.412691	340351	AGBL carboxypeptidase 3	GO:0004181,GO:0005829,GO:0006508,GO:0008270,GO:0035610	metallocarboxypeptidase activity|cytosol|proteolysis|zinc ion binding|protein side chain deglutamylation
AGBL5	1.07844	0.283684		1.08745	0.234186		1.03363	0.664438		0.991559	0.929884		0.951445	0.59312		1.04325	0.606826		15.0601	14.9574	15.0177	16.2944	16.4859	15.6538	15.4218	14.6036	14.538	15.4878	16.3008	15.3062	60509	AGBL carboxypeptidase 5	GO:0004181,GO:0005634,GO:0005737,GO:0005829,GO:0006508,GO:0008270,GO:0015630,GO:0015631,GO:0030496,GO:0035608,GO:0035611,GO:0045171,GO:0051607,GO:0072686	metallocarboxypeptidase activity|nucleus|cytoplasm|cytosol|proteolysis|zinc ion binding|microtubule cytoskeleton|tubulin binding|midbody|protein deglutamylation|protein branching point deglutamylation|intercellular bridge|defense response to virus|mitotic spindle
AGER	1.18041	0.751218		0.819555	0.641927		1.55802	0.255729		1.43993	0.264576		1.90275	0.085903		0.757598	0.578677		0.843771	0.739659	0.802782	0.664523	1.08047	1.06861	1.27585	1.18299	0.973141	0.771282	0.612644	0.425907	177	advanced glycosylation end-product specific receptor	GO:0001540,GO:0001650,GO:0001666,GO:0001774,GO:0001914,GO:0001934,GO:0004888,GO:0005044,GO:0005515,GO:0005576,GO:0005886,GO:0005887,GO:0006897,GO:0006954,GO:0007166,GO:0007611,GO:0009611,GO:0009986,GO:0010255,GO:0016324,GO:0030054,GO:0031175,GO:0032693,GO:0032722,GO:0032731,GO:0032735,GO:0032755,GO:0032760,GO:0034116,GO:0038023,GO:0042104,GO:0042802,GO:0043507,GO:0044548,GO:0044877,GO:0045056,GO:…	amyloid-beta binding|fibrillar center|response to hypoxia|microglial cell activation|regulation of T cell mediated cytotoxicity|positive regulation of protein phosphorylation|transmembrane signaling receptor activity|scavenger receptor activity|protein binding|extracellular region|plasma membrane|integral component of plasma membrane|endocytosis|inflammatory response|cell surface receptor signali…	hsa04933,hsa05010,hsa05022	AGE-RAGE signaling pathway in diabetic complications|Alzheimer disease|Pathways of neurodegeneration - multiple diseases
AGFG1	1.04911	0.417178		0.86072	0.000331953		0.887602	0.00254116		1.21871	5.98e-08		1.03234	0.647929		1.18183	1.24e-06		13.232	13.1625	13.4367	13.2354	14.4627	13.9838	16.2387	15.6453	16.548	16.2212	15.4514	15.5047	3267	ArfGAP with FG repeats 1	GO:0003677,GO:0003723,GO:0005096,GO:0005515,GO:0005643,GO:0005829,GO:0006406,GO:0007275,GO:0007283,GO:0030154,GO:0031410,GO:0043231,GO:0043547,GO:0046872,GO:0061024	DNA binding|RNA binding|GTPase activator activity|protein binding|nuclear pore|cytosol|mRNA export from nucleus|multicellular organism development|spermatogenesis|cell differentiation|cytoplasmic vesicle|intracellular membrane-bounded organelle|positive regulation of GTPase activity|metal ion binding|membrane organization
AGFG2	1.1626	0.0144123		1.21552	0.000126987		1.24908	5.42e-07		0.956382	0.598799		1.02865	0.78297		0.930694	0.356489		11.7233	10.2909	11.739	12.7466	13.6285	12.7658	10.6977	11.1398	10.3822	10.6474	10.4784	10.359	3268	ArfGAP with FG repeats 2	GO:0003674,GO:0005096,GO:0008150,GO:0016020,GO:0043547,GO:0046872	molecular_function|GTPase activator activity|biological_process|membrane|positive regulation of GTPase activity|metal ion binding
AGGF1	0.908177	0.157456		0.995623	0.969747		0.882557	0.0164815		0.912068	0.185116		0.887328	0.0824436		1.02895	0.764782		13.1691	11.883	12.4187	11.2298	11.4507	11.2608	11.6596	11.7527	10.7052	13.295	12.6067	12.7407	55109	angiogenic factor with G-patch and FHA domains 1	GO:0001525,GO:0001570,GO:0001938,GO:0003676,GO:0005515,GO:0005576,GO:0005737,GO:0007155,GO:0045766,GO:0048471	angiogenesis|vasculogenesis|positive regulation of endothelial cell proliferation|nucleic acid binding|protein binding|extracellular region|cytoplasm|cell adhesion|positive regulation of angiogenesis|perinuclear region of cytoplasm
AGK	1.03561	0.759653		1.01096	0.935396		0.926218	0.319033		1.02418	0.818131		0.916939	0.34198		1.11807	0.094877		3.97322	3.70285	3.78255	4.26021	3.89221	3.67863	4.07202	4.05539	3.58928	4.1001	4.2547	4.48872	55750	acylglycerol kinase	GO:0001727,GO:0001729,GO:0003951,GO:0004143,GO:0005515,GO:0005524,GO:0005737,GO:0005739,GO:0005741,GO:0005743,GO:0005758,GO:0005829,GO:0006665,GO:0016020,GO:0016310,GO:0017050,GO:0031305,GO:0031966,GO:0042721,GO:0043231,GO:0045039,GO:0046474,GO:0046512,GO:0046513,GO:0046834,GO:0047620,GO:0102773	lipid kinase activity|ceramide kinase activity|NAD+ kinase activity|diacylglycerol kinase activity|protein binding|ATP binding|cytoplasm|mitochondrion|mitochondrial outer membrane|mitochondrial inner membrane|mitochondrial intermembrane space|cytosol|sphingolipid metabolic process|membrane|phosphorylation|D-erythro-sphingosine kinase activity|integral component of mitochondrial inner membrane|mit…	hsa00561	Glycerolipid metabolism
AGL	1.04355	0.723108		1.0964	0.327156		0.984552	0.906958		0.95166	0.598399		0.89887	0.339561		1.05981	0.624875		4.60421	4.96525	4.83338	5.06006	5.3411	4.58724	4.63932	4.40046	4.63443	4.829	4.71194	5.75988	178	amylo-alpha-1, 6-glucosidase, 4-alpha-glucanotransferase	GO:0004133,GO:0004134,GO:0004135,GO:0005515,GO:0005576,GO:0005634,GO:0005737,GO:0005829,GO:0005978,GO:0005980,GO:0007584,GO:0016234,GO:0016529,GO:0030247,GO:0031593,GO:0034774,GO:0043033,GO:0043312,GO:0051384,GO:0102500,GO:1904813	glycogen debranching enzyme activity|4-alpha-glucanotransferase activity|amylo-alpha-1,6-glucosidase activity|protein binding|extracellular region|nucleus|cytoplasm|cytosol|glycogen biosynthetic process|glycogen catabolic process|response to nutrient|inclusion body|sarcoplasmic reticulum|polysaccharide binding|polyubiquitin modification-dependent protein binding|secretory granule lumen|isoamylase…	hsa00500	Starch and sucrose metabolism
AGMAT	1.19263	0.055281		1.06511	0.593484		1.05534	0.618295		1.11953	0.260579		0.991818	0.967767		1.12994	0.244768		5.54538	6.15995	5.81575	6.86363	7.11933	6.85669	6.61249	6.47284	6.48797	6.40312	6.87834	6.56439	79814	agmatinase	GO:0005739,GO:0008295,GO:0008783,GO:0033389,GO:0046872,GO:0097055	mitochondrion|spermidine biosynthetic process|agmatinase activity|putrescine biosynthetic process from arginine, using agmatinase|metal ion binding|agmatine biosynthetic process	hsa00330	Arginine and proline metabolism
AGO1	1.01245	0.903724		0.919858	0.160835		0.916251	0.0923304		1.1005	0.0800046		0.99706	0.979776		1.10492	0.0672176		4.93629	4.66289	4.88995	4.97639	4.78783	4.86375	5.37584	5.27877	5.25751	5.18288	5.41379	5.45154	26523	argonaute RISC component 1	GO:0000932,GO:0000956,GO:0000993,GO:0001046,GO:0003723,GO:0003725,GO:0003727,GO:0004521,GO:0005515,GO:0005634,GO:0005654,GO:0005737,GO:0005829,GO:0005844,GO:0007223,GO:0010501,GO:0010628,GO:0010629,GO:0016442,GO:0016525,GO:0031054,GO:0035194,GO:0035196,GO:0035198,GO:0035278,GO:0035279,GO:0035280,GO:0036464,GO:0045652,GO:0045944,GO:0060964,GO:0070578,GO:0090502,GO:0090625,GO:1990904	P-body|nuclear-transcribed mRNA catabolic process|RNA polymerase II complex binding|core promoter sequence-specific DNA binding|RNA binding|double-stranded RNA binding|single-stranded RNA binding|endoribonuclease activity|protein binding|nucleus|nucleoplasm|cytoplasm|cytosol|polysome|Wnt signaling pathway, calcium modulating pathway|RNA secondary structure unwinding|positive regulation of gene ex…
AGO2	1.03417	0.618247		0.959182	0.490935		0.999453	0.993998		1.078	0.125548		1.04311	0.47874		1.03463	0.538116		12.4265	11.3434	11.5472	11.8546	11.7916	12.7824	12.0511	12.7083	13.2316	12.308	12.081	12.2377	27161	argonaute RISC catalytic component 2	GO:0000340,GO:0000932,GO:0000993,GO:0001046,GO:0003723,GO:0003725,GO:0003727,GO:0003743,GO:0004521,GO:0005515,GO:0005634,GO:0005654,GO:0005737,GO:0005829,GO:0005844,GO:0005845,GO:0006412,GO:0006413,GO:0007223,GO:0008022,GO:0009791,GO:0010501,GO:0010586,GO:0010628,GO:0010629,GO:0016020,GO:0016442,GO:0030422,GO:0030425,GO:0031047,GO:0031054,GO:0035087,GO:0035194,GO:0035196,GO:0035197,GO:0035198,GO:…	RNA 7-methylguanosine cap binding|P-body|RNA polymerase II complex binding|core promoter sequence-specific DNA binding|RNA binding|double-stranded RNA binding|single-stranded RNA binding|translation initiation factor activity|endoribonuclease activity|protein binding|nucleus|nucleoplasm|cytoplasm|cytosol|polysome|mRNA cap binding complex|translation|translational initiation|Wnt signaling pathway,…
AGO3	0.909175	0.495312		0.79661	0.0174758		0.830644	0.043769		1.14112	0.193423		1.04371	0.784732		1.09447	0.446059		1.70305	1.50166	1.50897	1.3669	1.58561	1.32328	1.71067	1.90541	1.75357	1.66105	1.74277	1.76841	192669	argonaute RISC catalytic component 3	GO:0000794,GO:0000932,GO:0003723,GO:0003725,GO:0003727,GO:0004521,GO:0005515,GO:0005654,GO:0005737,GO:0005829,GO:0006402,GO:0007223,GO:0010501,GO:0010628,GO:0010629,GO:0016020,GO:0016442,GO:0031054,GO:0035194,GO:0035196,GO:0035198,GO:0035278,GO:0035279,GO:0035280,GO:0036464,GO:0045652,GO:0046872,GO:0070578,GO:0072091,GO:0090502,GO:0090624,GO:0090625,GO:1901224	condensed nuclear chromosome|P-body|RNA binding|double-stranded RNA binding|single-stranded RNA binding|endoribonuclease activity|protein binding|nucleoplasm|cytoplasm|cytosol|mRNA catabolic process|Wnt signaling pathway, calcium modulating pathway|RNA secondary structure unwinding|positive regulation of gene expression|negative regulation of gene expression|membrane|RISC complex|pre-miRNA proces…
AGO4	0.957352	0.831979		0.965387	0.869144		1.17588	0.226698		0.991555	0.968525		1.21936	0.22642		0.814078	0.114229		1.54574	1.56286	1.46959	1.40011	1.56742	1.40488	1.41017	1.40909	1.70676	1.25969	1.1928	1.28324	192670	argonaute RISC component 4	GO:0000932,GO:0003725,GO:0003727,GO:0005515,GO:0005634,GO:0005737,GO:0005829,GO:0006402,GO:0007130,GO:0007140,GO:0007223,GO:0008584,GO:0010501,GO:0010586,GO:0010628,GO:0010629,GO:0016020,GO:0016442,GO:0022604,GO:0031054,GO:0035194,GO:0035196,GO:0035198,GO:0035278,GO:0035279,GO:0035280,GO:0036464,GO:0043066,GO:0045652,GO:0070578,GO:0090625	P-body|double-stranded RNA binding|single-stranded RNA binding|protein binding|nucleus|cytoplasm|cytosol|mRNA catabolic process|synaptonemal complex assembly|male meiotic nuclear division|Wnt signaling pathway, calcium modulating pathway|male gonad development|RNA secondary structure unwinding|miRNA metabolic process|positive regulation of gene expression|negative regulation of gene expression|me…
AGPAT1	0.992937	0.945698		1.06645	0.322918		0.990078	0.896679		0.930908	0.205882		0.929272	0.249344		1.00281	0.975887		29.3222	28.5779	27.5142	29.4415	27.244	27.8812	26.8396	27.2545	25.2756	29.3484	28.2077	28.2946	10554	1-acylglycerol-3-phosphate O-acyltransferase 1	GO:0001819,GO:0001961,GO:0003841,GO:0005515,GO:0005783,GO:0005789,GO:0006644,GO:0006654,GO:0016020,GO:0016021,GO:0016024,GO:0031325	positive regulation of cytokine production|positive regulation of cytokine-mediated signaling pathway|1-acylglycerol-3-phosphate O-acyltransferase activity|protein binding|endoplasmic reticulum|endoplasmic reticulum membrane|phospholipid metabolic process|phosphatidic acid biosynthetic process|membrane|integral component of membrane|CDP-diacylglycerol biosynthetic process|positive regulation of c…	hsa00561,hsa00564,hsa04072,hsa04975	Glycerolipid metabolism|Glycerophospholipid metabolism|Phospholipase D signaling pathway|Fat digestion and absorption
AGPAT2	1.12599	0.274722		0.939014	0.61458		1.09068	0.375058		1.19892	0.0357403		1.16278	0.132462		1.03226	0.82503		14.5931	15.1708	16.9399	17.4944	15.9951	18.941	16.8947	19.1014	19.8578	16.1015	16.8122	15.4011	10555	1-acylglycerol-3-phosphate O-acyltransferase 2	GO:0001819,GO:0001961,GO:0003841,GO:0005783,GO:0005789,GO:0005886,GO:0006644,GO:0006654,GO:0008544,GO:0016021,GO:0016024,GO:0035579,GO:0042493,GO:0043312	positive regulation of cytokine production|positive regulation of cytokine-mediated signaling pathway|1-acylglycerol-3-phosphate O-acyltransferase activity|endoplasmic reticulum|endoplasmic reticulum membrane|plasma membrane|phospholipid metabolic process|phosphatidic acid biosynthetic process|epidermis development|integral component of membrane|CDP-diacylglycerol biosynthetic process|specific gr…	hsa00561,hsa00564,hsa04072,hsa04975	Glycerolipid metabolism|Glycerophospholipid metabolism|Phospholipase D signaling pathway|Fat digestion and absorption
AGPAT3	1.03564	0.667872		0.977828	0.816078		0.999948	0.999462		1.05893	0.394135		1.02362	0.817965		1.03557	0.617488		9.49657	10.129	10.0988	9.94502	10.927	9.83094	10.1746	11.3031	9.93915	10.5291	10.0295	10.29	56894	1-acylglycerol-3-phosphate O-acyltransferase 3	GO:0000139,GO:0003841,GO:0005515,GO:0005635,GO:0005783,GO:0005789,GO:0005886,GO:0006654,GO:0008654,GO:0012505,GO:0016020,GO:0016021,GO:0016024,GO:0016746	Golgi membrane|1-acylglycerol-3-phosphate O-acyltransferase activity|protein binding|nuclear envelope|endoplasmic reticulum|endoplasmic reticulum membrane|plasma membrane|phosphatidic acid biosynthetic process|phospholipid biosynthetic process|endomembrane system|membrane|integral component of membrane|CDP-diacylglycerol biosynthetic process|transferase activity, transferring acyl groups	hsa00561,hsa00564,hsa04072	Glycerolipid metabolism|Glycerophospholipid metabolism|Phospholipase D signaling pathway
AGPAT4	0.897505	0.710358		1.18292	0.520415		0.907454	0.685885		0.758587	0.187147		0.767916	0.281188		0.9888	0.974028		0.552957	0.667074	0.523628	0.485593	0.506648	0.568997	0.490999	0.430827	0.398877	0.596367	0.559644	0.572097	56895	1-acylglycerol-3-phosphate O-acyltransferase 4	GO:0003841,GO:0005515,GO:0005741,GO:0005783,GO:0005789,GO:0006654,GO:0008654,GO:0012505,GO:0016021,GO:0016024,GO:0016746	1-acylglycerol-3-phosphate O-acyltransferase activity|protein binding|mitochondrial outer membrane|endoplasmic reticulum|endoplasmic reticulum membrane|phosphatidic acid biosynthetic process|phospholipid biosynthetic process|endomembrane system|integral component of membrane|CDP-diacylglycerol biosynthetic process|transferase activity, transferring acyl groups	hsa00561,hsa00564,hsa04072	Glycerolipid metabolism|Glycerophospholipid metabolism|Phospholipase D signaling pathway
AGPAT5	1.05291	0.523078		1.07966	0.317935		1.08609	0.145591		0.975039	0.78631		1.00701	0.959631		0.969345	0.716763		11.1524	12.2955	11.8465	12.8382	11.9392	12.2725	11.6392	10.5604	12.1253	11.5288	11.2003	11.5597	55326	1-acylglycerol-3-phosphate O-acyltransferase 5	GO:0002244,GO:0003841,GO:0005515,GO:0005635,GO:0005739,GO:0005741,GO:0005789,GO:0006639,GO:0006654,GO:0008654,GO:0012505,GO:0016021,GO:0016024,GO:0016746	hematopoietic progenitor cell differentiation|1-acylglycerol-3-phosphate O-acyltransferase activity|protein binding|nuclear envelope|mitochondrion|mitochondrial outer membrane|endoplasmic reticulum membrane|acylglycerol metabolic process|phosphatidic acid biosynthetic process|phospholipid biosynthetic process|endomembrane system|integral component of membrane|CDP-diacylglycerol biosynthetic proce…	hsa00561,hsa00564,hsa04072	Glycerolipid metabolism|Glycerophospholipid metabolism|Phospholipase D signaling pathway
AGPS	1.04627	0.52848		1.10081	0.05306		1.06299	0.206795		0.950251	0.420324		0.966646	0.657299		0.984128	0.856482		14.7942	16.9506	16.4991	16.5583	17.65	16.128	15.104	14.6501	15.9786	15.8487	16.5723	15.164	8540	alkylglycerone phosphate synthase	GO:0005515,GO:0005730,GO:0005739,GO:0005777,GO:0005778,GO:0005782,GO:0005829,GO:0006625,GO:0008609,GO:0008610,GO:0008611,GO:0016020,GO:0016491,GO:0055114,GO:0071949	protein binding|nucleolus|mitochondrion|peroxisome|peroxisomal membrane|peroxisomal matrix|cytosol|protein targeting to peroxisome|alkylglycerone-phosphate synthase activity|lipid biosynthetic process|ether lipid biosynthetic process|membrane|oxidoreductase activity|oxidation-reduction process|FAD binding	hsa00565,hsa04146	Ether lipid metabolism|Peroxisome
AGR2	3.45417	0.514703		30.9558	0.0621634		1.94894	0.707208					0.0629997	0.395833		1.77117	0.850174		0.0163124	0	0.0658808	0.0159059	0.200529	0.0671425	0	0	0	0	0.129662	0.0164679	10551	anterior gradient 2, protein disulphide isomerase family member	GO:0002162,GO:0005154,GO:0005515,GO:0005615,GO:0005783,GO:0010628,GO:0010811,GO:0034976,GO:0042802,GO:0045742,GO:0048546,GO:0048639,GO:0060548,GO:0070254,GO:1903078,GO:1903896,GO:1903899	dystroglycan binding|epidermal growth factor receptor binding|protein binding|extracellular space|endoplasmic reticulum|positive regulation of gene expression|positive regulation of cell-substrate adhesion|response to endoplasmic reticulum stress|identical protein binding|positive regulation of epidermal growth factor receptor signaling pathway|digestive tract morphogenesis|positive regulation of…
AGRN	0.994111	0.957733		1.06539	0.206615		1.05527	0.197142		0.932978	0.231958		0.991464	0.916311		0.941959	0.319896		38.8818	33.18	34.1713	33.5021	34.9008	36.9463	34.1387	33.3128	31.4785	32.2291	34.1208	33.9741	375790	agrin	GO:0001523,GO:0002162,GO:0005200,GO:0005201,GO:0005509,GO:0005515,GO:0005576,GO:0005604,GO:0005796,GO:0005886,GO:0006024,GO:0006027,GO:0007010,GO:0007165,GO:0007213,GO:0007528,GO:0009887,GO:0009888,GO:0016021,GO:0030198,GO:0033691,GO:0035374,GO:0043113,GO:0043202,GO:0043236,GO:0043395,GO:0043547,GO:0045162,GO:0045202,GO:0045887,GO:0045944,GO:0050808,GO:0051491,GO:0062023,GO:0070062	retinoid metabolic process|dystroglycan binding|structural constituent of cytoskeleton|extracellular matrix structural constituent|calcium ion binding|protein binding|extracellular region|basement membrane|Golgi lumen|plasma membrane|glycosaminoglycan biosynthetic process|glycosaminoglycan catabolic process|cytoskeleton organization|signal transduction|G protein-coupled acetylcholine receptor sig…	hsa04512	ECM-receptor interaction
AGTPBP1	0.899011	0.337751		1.00946	0.96232		0.944799	0.635142		0.890476	0.320935		0.936803	0.710061		0.951476	0.719981		1.97111	1.81311	1.79668	1.64169	1.77852	1.5846	1.8567	1.40887	1.6918	1.65094	1.73631	1.93692	23287	ATP/GTP binding carboxypeptidase 1	GO:0001754,GO:0004181,GO:0005634,GO:0005730,GO:0005737,GO:0005739,GO:0005829,GO:0006508,GO:0007005,GO:0008270,GO:0015631,GO:0021702,GO:0021772,GO:0035608,GO:0035609,GO:0035610,GO:0043231,GO:0050905	eye photoreceptor cell differentiation|metallocarboxypeptidase activity|nucleus|nucleolus|cytoplasm|mitochondrion|cytosol|proteolysis|mitochondrion organization|zinc ion binding|tubulin binding|cerebellar Purkinje cell differentiation|olfactory bulb development|protein deglutamylation|C-terminal protein deglutamylation|protein side chain deglutamylation|intracellular membrane-bounded organelle|ne…
AGTR1	1.16879	0.903724		0.557168	0.418655		1.26266	0.827499		2.09738	0.237552		2.26883	0.294921		0.925442	0.958756		0.0763195	0.162062	0.110082	0.148835	0.189874	0.0673144	0.289466	0.222097	0.217957	0.169221	0.054164	0.0990605	185	angiotensin II receptor type 1	GO:0001558,GO:0001596,GO:0001822,GO:0002018,GO:0002034,GO:0003081,GO:0004930,GO:0004945,GO:0005515,GO:0005886,GO:0005887,GO:0006954,GO:0007186,GO:0007200,GO:0007204,GO:0007266,GO:0010744,GO:0010873,GO:0016021,GO:0019229,GO:0019722,GO:0031711,GO:0032270,GO:0032430,GO:0033864,GO:0034374,GO:0035813,GO:0038166,GO:0042127,GO:0046982,GO:0050727,GO:0050729,GO:0051482,GO:0060326,GO:0086097,GO:0097746,GO:…	regulation of cell growth|angiotensin type I receptor activity|kidney development|renin-angiotensin regulation of aldosterone production|maintenance of blood vessel diameter homeostasis by renin-angiotensin|regulation of systemic arterial blood pressure by renin-angiotensin|G protein-coupled receptor activity|angiotensin type II receptor activity|protein binding|plasma membrane|integral component…	hsa04020,hsa04022,hsa04072,hsa04080,hsa04261,hsa04270,hsa04371,hsa04614,hsa04924,hsa04925,hsa04927,hsa04933,hsa04934,hsa05171,hsa05200	Calcium signaling pathway|cGMP-PKG signaling pathway|Phospholipase D signaling pathway|Neuroactive ligand-receptor interaction|Adrenergic signaling in cardiomyocytes|Vascular smooth muscle contraction|Apelin signaling pathway|Renin-angiotensin system|Renin secretion|Aldosterone synthesis and secretion|Cortisol synthesis and secretion|AGE-RAGE signaling pathway in diabetic complications|Cushing sy…
AGTRAP	1.04863	0.730798		0.985361	0.935111		0.982552	0.893766		1.06405	0.645102		0.998102	0.991529		1.06717	0.599667		16.8471	16.4547	18.4109	18.7894	17.6647	17.6078	19.3847	20.0931	15.4716	19.5898	17.9862	17.7192	57085	angiotensin II receptor associated protein	GO:0000139,GO:0001666,GO:0004945,GO:0005515,GO:0005789,GO:0005794,GO:0005886,GO:0005938,GO:0008217,GO:0016021,GO:0030659,GO:0038166,GO:0043231	Golgi membrane|response to hypoxia|angiotensin type II receptor activity|protein binding|endoplasmic reticulum membrane|Golgi apparatus|plasma membrane|cell cortex|regulation of blood pressure|integral component of membrane|cytoplasmic vesicle membrane|angiotensin-activated signaling pathway|intracellular membrane-bounded organelle
AHCTF1	1.03264	0.612999		0.996154	0.969747		0.991899	0.902493		1.03645	0.597427		0.996775	0.977681		1.04096	0.437134		24.2625	26.1382	25.3758	25.6179	27.5829	24.8402	24.5002	25.2408	28.6098	25.4799	27.6567	25.9322	25909	AT-hook containing transcription factor 1	GO:0000777,GO:0000785,GO:0003677,GO:0005634,GO:0005643,GO:0005654,GO:0005829,GO:0007049,GO:0015031,GO:0016363,GO:0031080,GO:0031965,GO:0032465,GO:0051028,GO:0051292,GO:0051301,GO:0070062	condensed chromosome kinetochore|chromatin|DNA binding|nucleus|nuclear pore|nucleoplasm|cytosol|cell cycle|protein transport|nuclear matrix|nuclear pore outer ring|nuclear membrane|regulation of cytokinesis|mRNA transport|nuclear pore complex assembly|cell division|extracellular exosome
AHCY	0.965679	0.558987		1.02394	0.715346		1.12668	0.000317887		0.942976	0.232781		1.10141	0.0308695		0.857048	3.86e-06		53.465	50.0368	54.039	51.179	48.8241	51.7068	48.7384	51.8781	47.6497	44.7553	44.1404	46.4376	191	adenosylhomocysteinase	GO:0000096,GO:0001666,GO:0002439,GO:0004013,GO:0005515,GO:0005634,GO:0005829,GO:0006730,GO:0007584,GO:0019510,GO:0030554,GO:0032259,GO:0033353,GO:0042470,GO:0042745,GO:0042802,GO:0043005,GO:0051287,GO:0070062	sulfur amino acid metabolic process|response to hypoxia|chronic inflammatory response to antigenic stimulus|adenosylhomocysteinase activity|protein binding|nucleus|cytosol|one-carbon metabolic process|response to nutrient|S-adenosylhomocysteine catabolic process|adenyl nucleotide binding|methylation|S-adenosylmethionine cycle|melanosome|circadian sleep/wake cycle|identical protein binding|neuron …	hsa00270	Cysteine and methionine metabolism
AHCYL1	0.95524	0.354801		0.834591	3.42e-09		0.788575	2.08e-19		1.14437	9.17e-05		0.945841	0.198717		1.21121	8.33e-11		46.5032	45.227	43.5034	42.313	43.8173	42.7154	51.5423	51.1328	51.7617	55.4923	54.937	53.7532	10768	adenosylhomocysteinase like 1	GO:0003723,GO:0004013,GO:0005515,GO:0005737,GO:0005789,GO:0005829,GO:0006378,GO:0006611,GO:0006730,GO:0006915,GO:0010765,GO:0016324,GO:0031440,GO:0032412,GO:0033353,GO:0038166,GO:0042045,GO:0042802,GO:0044070,GO:0044233,GO:0051592,GO:0070062,GO:1903779,GO:1990456	RNA binding|adenosylhomocysteinase activity|protein binding|cytoplasm|endoplasmic reticulum membrane|cytosol|mRNA polyadenylation|protein export from nucleus|one-carbon metabolic process|apoptotic process|positive regulation of sodium ion transport|apical plasma membrane|regulation of mRNA 3'-end processing|regulation of ion transmembrane transporter activity|S-adenosylmethionine cycle|angiotensi…	hsa00270	Cysteine and methionine metabolism
AHCYL2	1.04994	0.670202		1.03002	0.808935		0.96155	0.686026		1.01917	0.871015		0.934501	0.535457		1.09179	0.319038		3.67798	3.65184	3.55336	3.66367	3.80104	3.93309	3.60846	3.78867	3.67288	4.04354	3.90516	3.96057	23382	adenosylhomocysteinase like 2	GO:0004013,GO:0005515,GO:0005783,GO:0005829,GO:0006730,GO:0033353,GO:0043005	adenosylhomocysteinase activity|protein binding|endoplasmic reticulum|cytosol|one-carbon metabolic process|S-adenosylmethionine cycle|neuron projection	hsa00270	Cysteine and methionine metabolism
AHDC1	0.961224	0.768712		0.989502	0.935396		1.08964	0.271889		0.971302	0.811053		1.10235	0.305018		0.882075	0.167983		4.47679	3.66977	4.14342	3.81123	4.02863	3.94454	3.86197	4.07685	3.97496	3.69198	3.61149	3.56236	27245	AT-hook DNA binding motif containing 1	GO:0003677,GO:0005515	DNA binding|protein binding
AHI1	1.00776	0.9572		0.964882	0.739269		0.889678	0.0891276		1.04435	0.567806		0.923037	0.329114		1.13264	0.0262122		7.39073	7.66602	7.48076	8.13422	7.75937	6.75087	7.56951	7.6364	8.27348	8.46289	9.04772	8.07677	54806	Abelson helper integration site 1	GO:0001738,GO:0001947,GO:0002092,GO:0005515,GO:0005813,GO:0005814,GO:0005829,GO:0005911,GO:0005912,GO:0005929,GO:0007169,GO:0007417,GO:0010842,GO:0016192,GO:0030862,GO:0030902,GO:0034613,GO:0035844,GO:0035845,GO:0036038,GO:0036064,GO:0039008,GO:0039023,GO:0042802,GO:0043066,GO:0045944,GO:0050795,GO:0060271,GO:0065001,GO:0070121,GO:0070986,GO:0071599,GO:0097711,GO:0097730	morphogenesis of a polarized epithelium|heart looping|positive regulation of receptor internalization|protein binding|centrosome|centriole|cytosol|cell-cell junction|adherens junction|cilium|transmembrane receptor protein tyrosine kinase signaling pathway|central nervous system development|retina layer formation|vesicle-mediated transport|positive regulation of polarized epithelial cell different…
AHNAK	1.04724	0.716012		1.07844	0.546431		1.17666	3.42e-06		0.970922	0.68901		1.09234	0.110529		0.889904	0.00143981		49.0888	42.8476	45.2919	43.392	49.4466	50.5305	40.7194	43.7097	48.5298	41.7307	40.06	40.6196	79026	AHNAK nucleoprotein	GO:0003723,GO:0005515,GO:0005634,GO:0005737,GO:0005765,GO:0005829,GO:0005886,GO:0005925,GO:0015629,GO:0016020,GO:0030315,GO:0031982,GO:0042383,GO:0043034,GO:0043484,GO:0044291,GO:0044548,GO:0045121,GO:0045296,GO:0070062,GO:0097493,GO:1901385	RNA binding|protein binding|nucleus|cytoplasm|lysosomal membrane|cytosol|plasma membrane|focal adhesion|actin cytoskeleton|membrane|T-tubule|vesicle|sarcolemma|costamere|regulation of RNA splicing|cell-cell contact zone|S100 protein binding|membrane raft|cadherin binding|extracellular exosome|structural molecule activity conferring elasticity|regulation of voltage-gated calcium channel activity	hsa05132	Salmonella infection
AHNAK2	0.818854	2.87e-07		0.97385	0.688012		1.03699	0.44531		0.840698	2.97e-05		1.06596	0.239768		0.789577	6.77e-12		10.7563	9.69089	10.0815	8.13733	8.16772	8.62876	8.40771	8.29752	8.90404	7.90327	8.21923	8.0415	113146	AHNAK nucleoprotein 2	GO:0001778,GO:0005515,GO:0005634,GO:0005737,GO:0005829,GO:0005886,GO:0030018,GO:0030315,GO:0030659,GO:0042383,GO:0043034,GO:0043484	plasma membrane repair|protein binding|nucleus|cytoplasm|cytosol|plasma membrane|Z disc|T-tubule|cytoplasmic vesicle membrane|sarcolemma|costamere|regulation of RNA splicing	hsa05132	Salmonella infection
AHR	1.22829	0.00039474		1.02546	0.82383		1.19023	0.00223392		1.19754	0.00141969		1.16177	0.0234162		1.03188	0.720554		8.25189	8.61223	8.30484	10.6101	10.9245	9.2943	9.43155	10.7916	9.86039	8.59405	8.46766	8.97067	196	aryl hydrocarbon receptor	GO:0000785,GO:0000976,GO:0000981,GO:0000987,GO:0001094,GO:0001223,GO:0001568,GO:0003677,GO:0003700,GO:0004879,GO:0005515,GO:0005634,GO:0005654,GO:0005667,GO:0005737,GO:0005829,GO:0006355,GO:0006357,GO:0006805,GO:0006915,GO:0007049,GO:0008134,GO:0009410,GO:0009636,GO:0010468,GO:0017025,GO:0019933,GO:0030522,GO:0030888,GO:0032922,GO:0032991,GO:0034751,GO:0034752,GO:0042803,GO:0045892,GO:0045893,GO:…	chromatin|transcription regulatory region sequence-specific DNA binding|DNA-binding transcription factor activity, RNA polymerase II-specific|cis-regulatory region sequence-specific DNA binding|TFIID-class transcription factor complex binding|transcription coactivator binding|blood vessel development|DNA binding|DNA-binding transcription factor activity|nuclear receptor activity|protein binding|n…	hsa04659,hsa04934	Th17 cell differentiation|Cushing syndrome	bHLH
AHRR	0.903697	0.0411111		1.04056	0.579724		1.04388	0.414852		0.868345	0.00286368		1.00419	0.970355		0.865628	0.000202026		20.9239	19.6976	21.2339	17.7524	19.2214	18.7841	17.2504	18.9533	17.4051	17.6891	18.07	17.9101	57491	aryl-hydrocarbon receptor repressor	GO:0000785,GO:0000976,GO:0000981,GO:0004879,GO:0005515,GO:0005634,GO:0005654,GO:0005829,GO:0006357,GO:0006805,GO:0030522,GO:0034751,GO:0046983	chromatin|transcription regulatory region sequence-specific DNA binding|DNA-binding transcription factor activity, RNA polymerase II-specific|nuclear receptor activity|protein binding|nucleus|nucleoplasm|cytosol|regulation of transcription by RNA polymerase II|xenobiotic metabolic process|intracellular receptor signaling pathway|aryl hydrocarbon receptor complex|protein dimerization activity			bHLH
AHSA1	0.857396	1.38e-07		0.782008	3.95e-10		0.824497	3.01e-13		1.09621	0.0537997		1.05547	0.41276		1.0398	0.369665		197.071	189.7	190.379	165.093	164.938	163.481	200.499	201.994	228.753	202.554	204.646	194.334	10598	activator of HSP90 ATPase activity 1	GO:0001671,GO:0005515,GO:0005783,GO:0005829,GO:0006457,GO:0016032,GO:0032781,GO:0045296,GO:0051087,GO:0051879,GO:0070062	ATPase activator activity|protein binding|endoplasmic reticulum|cytosol|protein folding|viral process|positive regulation of ATPase activity|cadherin binding|chaperone binding|Hsp90 protein binding|extracellular exosome
AIDA	1.10923	0.231819		1.06029	0.505276		1.01471	0.882449		1.04599	0.61688		0.957954	0.648012		1.09303	0.266756		14.0877	16.6803	15.8117	17.4112	18.3399	15.7698	16.3239	16.331	15.9618	17.0326	16.5766	17.4158	64853	axin interactor, dorsalization associated	GO:0005515,GO:0005575,GO:0005737,GO:0009953,GO:0016020,GO:0019904,GO:0031333,GO:0035091,GO:0043508,GO:0046329,GO:0048264	protein binding|cellular_component|cytoplasm|dorsal/ventral pattern formation|membrane|protein domain specific binding|negative regulation of protein-containing complex assembly|phosphatidylinositol binding|negative regulation of JUN kinase activity|negative regulation of JNK cascade|determination of ventral identity
AIF1L	1.14806	0.210378		1.10354	0.392905		1.25297	0.0106965		1.04026	0.78445		1.13655	0.350085		0.916244	0.541686		4.67084	4.31145	5.04683	5.30484	5.40156	5.35518	4.83963	5.12217	4.60599	3.984	4.19419	4.70768	83543	allograft inflammatory factor 1 like	GO:0005509,GO:0005737,GO:0005884,GO:0005925,GO:0015629,GO:0032587,GO:0032991,GO:0051015,GO:0051017,GO:0070062,GO:0097178	calcium ion binding|cytoplasm|actin filament|focal adhesion|actin cytoskeleton|ruffle membrane|protein-containing complex|actin filament binding|actin filament bundle assembly|extracellular exosome|ruffle assembly
AIFM1	0.907882	0.0302696		0.99917	0.993201		0.898483	0.00495276		0.908486	0.0229163		0.900131	0.0164414		1.01033	0.883561		43.0506	45.1067	44.2076	38.1746	41.7859	39.9041	41.3174	39.8004	38.8873	44.3563	44.4033	45.2817	9131	apoptosis inducing factor mitochondria associated 1	GO:0003677,GO:0005515,GO:0005634,GO:0005739,GO:0005743,GO:0005758,GO:0005829,GO:0006915,GO:0006919,GO:0016174,GO:0016651,GO:0030261,GO:0033108,GO:0043065,GO:0045041,GO:0046983,GO:0048471,GO:0055114,GO:0070059,GO:0071949	DNA binding|protein binding|nucleus|mitochondrion|mitochondrial inner membrane|mitochondrial intermembrane space|cytosol|apoptotic process|activation of cysteine-type endopeptidase activity involved in apoptotic process|NAD(P)H oxidase H2O2-forming activity|oxidoreductase activity, acting on NAD(P)H|chromosome condensation|mitochondrial respiratory chain complex assembly|positive regulation of ap…	hsa04210,hsa04217	Apoptosis|Necroptosis
AIFM2	0.795607	2.43e-05		0.603237	3.79e-32	Down	0.64007	8.9e-28	Down	1.31872	6.72e-09		1.06213	0.376839		1.24293	4.21e-06		20.2167	17.9438	19.0758	15.1267	14.8164	15.473	24.7172	25.346	25.26	23.1381	24.3919	23.7858	84883	apoptosis inducing factor mitochondria associated 2	GO:0003677,GO:0004174,GO:0005515,GO:0005615,GO:0005634,GO:0005737,GO:0005739,GO:0005741,GO:0005811,GO:0005829,GO:0005886,GO:0006743,GO:0008637,GO:0016021,GO:0016655,GO:0022904,GO:0042981,GO:0043065,GO:0050660,GO:0110076,GO:1900407	DNA binding|electron-transferring-flavoprotein dehydrogenase activity|protein binding|extracellular space|nucleus|cytoplasm|mitochondrion|mitochondrial outer membrane|lipid droplet|cytosol|plasma membrane|ubiquinone metabolic process|apoptotic mitochondrial changes|integral component of membrane|oxidoreductase activity, acting on NAD(P)H, quinone or similar compound as acceptor|respiratory electr…	hsa04115	p53 signaling pathway
AIFM3	0.814215	0.917488		0.786182	0.886733		0.917319	0.958566		1.03522	0.984875		1.16875	0.942247		0.88766	0.955088		0.173883	0.0229746	0.035113	0.0226066	0.0593765	0.107356	0.0591865	0.0248569	0.154493	0.101206	0.0115178	0.0936217	150209	apoptosis inducing factor mitochondria associated 3	GO:0005634,GO:0005739,GO:0005743,GO:0005783,GO:0005829,GO:0016491,GO:0046872,GO:0050660,GO:0051537,GO:0055114,GO:0097194	nucleus|mitochondrion|mitochondrial inner membrane|endoplasmic reticulum|cytosol|oxidoreductase activity|metal ion binding|flavin adenine dinucleotide binding|2 iron, 2 sulfur cluster binding|oxidation-reduction process|execution phase of apoptosis
AIG1	0.863249	0.322597		0.930293	0.673901		0.772431	0.0324301		0.927786	0.622039		0.831207	0.240018		1.11747	0.510032		1.3034	1.23984	1.11056	1.12613	1.0141	1.00449	1.1681	1.13504	1.0811	1.45909	1.13657	1.49627	51390	androgen induced 1	GO:0005515,GO:0005886,GO:0016020,GO:0016021,GO:0016787,GO:0042758	protein binding|plasma membrane|membrane|integral component of membrane|hydrolase activity|long-chain fatty acid catabolic process
AIM2	6.10306	0.405794		2.0608	0.738445		0.730195	0.861479					0.355126	0.651541		8.34802	0.286575		0	0.00962854	0.00981043	0.0189486	0.0796299	0.0199966	0	0.0104174	0.0462479	0.0659784	0.0965408	0	9447	absent in melanoma 2	GO:0002218,GO:0002230,GO:0003690,GO:0005515,GO:0005654,GO:0005737,GO:0005739,GO:0005829,GO:0006915,GO:0006954,GO:0006955,GO:0032088,GO:0032731,GO:0033209,GO:0035458,GO:0035690,GO:0042802,GO:0044546,GO:0045087,GO:0051092,GO:0070269,GO:0097169,GO:1904270,GO:2001056	activation of innate immune response|positive regulation of defense response to virus by host|double-stranded DNA binding|protein binding|nucleoplasm|cytoplasm|mitochondrion|cytosol|apoptotic process|inflammatory response|immune response|negative regulation of NF-kappaB transcription factor activity|positive regulation of interleukin-1 beta production|tumor necrosis factor-mediated signaling path…	hsa04621,hsa04623	NOD-like receptor signaling pathway|Cytosolic DNA-sensing pathway
AIMP1	0.921649	0.34795		0.973237	0.813944		0.885712	0.0654781		0.946827	0.498371		0.911038	0.255125		1.04039	0.666724		11.3641	12.6728	12.1549	10.0852	11.958	11.2332	10.7162	11.6095	11.862	11.8614	13.0508	12.8341	9255	aminoacyl tRNA synthetase complex interacting multifunctional protein 1	GO:0000049,GO:0001525,GO:0001937,GO:0005125,GO:0005515,GO:0005615,GO:0005634,GO:0005783,GO:0005794,GO:0005829,GO:0006418,GO:0006915,GO:0006954,GO:0007165,GO:0007267,GO:0009986,GO:0016020,GO:0017101,GO:0042803,GO:0050900,GO:0051020,GO:0051607,GO:0070094	tRNA binding|angiogenesis|negative regulation of endothelial cell proliferation|cytokine activity|protein binding|extracellular space|nucleus|endoplasmic reticulum|Golgi apparatus|cytosol|tRNA aminoacylation for protein translation|apoptotic process|inflammatory response|signal transduction|cell-cell signaling|cell surface|membrane|aminoacyl-tRNA synthetase multienzyme complex|protein homodimeriz…
AIMP2	0.970129	0.681874		1.08871	0.135489		1.0647	0.215324		0.890943	0.0157272		0.978919	0.817188		0.911064	0.0423965		42.1387	43.1459	43.8949	40.1565	42.0544	42.7817	39.4194	38.7626	36.6859	38.6412	39.8386	39.4867	7965	aminoacyl tRNA synthetase complex interacting multifunctional protein 2	GO:0005515,GO:0005634,GO:0005829,GO:0006418,GO:0006915,GO:0008285,GO:0016020,GO:0017101,GO:0031398,GO:0060090,GO:0060510,GO:0065003,GO:1901216,GO:1903632	protein binding|nucleus|cytosol|tRNA aminoacylation for protein translation|apoptotic process|negative regulation of cell population proliferation|membrane|aminoacyl-tRNA synthetase multienzyme complex|positive regulation of protein ubiquitination|molecular adaptor activity|type II pneumocyte differentiation|protein-containing complex assembly|positive regulation of neuron death|positive regulati…
AIP	0.982703	0.889788		1.06947	0.426449		1.06704	0.380558		0.918739	0.203429		0.998684	0.989775		0.920929	0.231039		36.7141	34.1679	32.6056	36.8344	31.4748	33.0833	31.3094	32.2275	31.36	31.7258	31.7553	32.0572	9049	aryl hydrocarbon receptor interacting protein	GO:0000413,GO:0003713,GO:0003755,GO:0005515,GO:0005654,GO:0005737,GO:0005829,GO:0005886,GO:0006626,GO:0006805,GO:0008134,GO:0010738,GO:0017162,GO:0022417,GO:0034751,GO:0035722,GO:0036004,GO:0045893,GO:0051082,GO:0051344	protein peptidyl-prolyl isomerization|transcription coactivator activity|peptidyl-prolyl cis-trans isomerase activity|protein binding|nucleoplasm|cytoplasm|cytosol|plasma membrane|protein targeting to mitochondrion|xenobiotic metabolic process|transcription factor binding|regulation of protein kinase A signaling|aryl hydrocarbon receptor binding|protein maturation by protein folding|aryl hydrocar…	hsa04934	Cushing syndrome
AJM1	0.938263	0.813533		1.06241	0.837734		1.12188	0.594546		0.883001	0.593989		1.05673	0.884835		0.836288	0.417718		1.55645	1.35918	1.23432	1.37811	1.20348	1.30092	1.53456	1.01019	1.11267	0.960282	1.19095	1.33048	389813	apical junction component 1 homolog	GO:0005912,GO:0005929,GO:0016324,GO:0045216	adherens junction|cilium|apical plasma membrane|cell-cell junction organization
AJUBA	0.884791	0.0390502		1.05809	0.471293		1.03235	0.687078		0.836106	1.04e-05		0.976736	0.792445		0.856964	0.000103908		27.448	26.1843	26.2297	21.0606	23.9617	25.4728	21.4637	22.2217	22.941	23.2182	23.6883	21.6925	84962	ajuba LIM protein	GO:0000086,GO:0000122,GO:0000932,GO:0001666,GO:0003682,GO:0003714,GO:0005515,GO:0005634,GO:0005654,GO:0005667,GO:0005794,GO:0005815,GO:0005829,GO:0005886,GO:0005911,GO:0005912,GO:0005925,GO:0006355,GO:0007010,GO:0016339,GO:0030027,GO:0030032,GO:0030334,GO:0031328,GO:0031334,GO:0033673,GO:0034613,GO:0035195,GO:0035313,GO:0035331,GO:0043087,GO:0043123,GO:0043406,GO:0045294,GO:0046474,GO:0046872,GO:…	G2/M transition of mitotic cell cycle|negative regulation of transcription by RNA polymerase II|P-body|response to hypoxia|chromatin binding|transcription corepressor activity|protein binding|nucleus|nucleoplasm|transcription regulator complex|Golgi apparatus|microtubule organizing center|cytosol|plasma membrane|cell-cell junction|adherens junction|focal adhesion|regulation of transcription, DNA-…	hsa04390,hsa04392	Hippo signaling pathway|Hippo signaling pathway - multiple species
AK1	0.972477	0.76908		1.02767	0.798661		0.947962	0.36421		0.946212	0.533904		0.923294	0.378528		1.0258	0.784377		23.8718	21.3037	22.0275	21.397	22.0046	21.785	22.445	22.3276	18.7165	22.557	22.7066	23.8423	203	adenylate kinase 1	GO:0004017,GO:0004550,GO:0005524,GO:0005737,GO:0005829,GO:0006163,GO:0006165,GO:0006172,GO:0009142,GO:0015949,GO:0046033,GO:0046034,GO:0046940,GO:0070062	adenylate kinase activity|nucleoside diphosphate kinase activity|ATP binding|cytoplasm|cytosol|purine nucleotide metabolic process|nucleoside diphosphate phosphorylation|ADP biosynthetic process|nucleoside triphosphate biosynthetic process|nucleobase-containing small molecule interconversion|AMP metabolic process|ATP metabolic process|nucleoside monophosphate phosphorylation|extracellular exosome	hsa00230,hsa00730	Purine metabolism|Thiamine metabolism
AK2	0.988297	0.848666		1.03327	0.509777		0.986869	0.781537		0.956318	0.306842		0.956025	0.369327		1.00134	0.983849		46.3385	48.7859	46.8277	46.9483	46.0046	46.9444	46.3137	45.5348	43.6265	47.0259	46.6599	48.7849	204	adenylate kinase 2	GO:0004017,GO:0005515,GO:0005524,GO:0005737,GO:0005739,GO:0005758,GO:0006163,GO:0006172,GO:0009132,GO:0015949,GO:0016310,GO:0046033,GO:0046034,GO:0046940,GO:0070062,GO:0097226	adenylate kinase activity|protein binding|ATP binding|cytoplasm|mitochondrion|mitochondrial intermembrane space|purine nucleotide metabolic process|ADP biosynthetic process|nucleoside diphosphate metabolic process|nucleobase-containing small molecule interconversion|phosphorylation|AMP metabolic process|ATP metabolic process|nucleoside monophosphate phosphorylation|extracellular exosome|sperm mit…	hsa00230,hsa00730	Purine metabolism|Thiamine metabolism
AK3	0.990358	0.942887		1.07566	0.342431		0.973522	0.742554		0.920565	0.264744		0.905897	0.146353		1.0172	0.879397		11.5818	13.6885	12.7338	13.0029	12.8193	11.7032	12.0333	11.6022	11.2762	12.6504	13.0425	13.0539	50808	adenylate kinase 3	GO:0004017,GO:0005515,GO:0005524,GO:0005525,GO:0005737,GO:0005739,GO:0005759,GO:0006163,GO:0006172,GO:0007596,GO:0009142,GO:0016310,GO:0046033,GO:0046039,GO:0046041,GO:0046051,GO:0046899,GO:0046940	adenylate kinase activity|protein binding|ATP binding|GTP binding|cytoplasm|mitochondrion|mitochondrial matrix|purine nucleotide metabolic process|ADP biosynthetic process|blood coagulation|nucleoside triphosphate biosynthetic process|phosphorylation|AMP metabolic process|GTP metabolic process|ITP metabolic process|UTP metabolic process|nucleoside triphosphate adenylate kinase activity|nucleoside…	hsa00230	Purine metabolism
AK4	1.12644	0.0780617		0.933712	0.357878		1.02792	0.736446		1.20617	0.00108203		1.10203	0.184787		1.09571	0.202772		7.06685	8.02781	7.19466	8.46986	7.9219	8.64289	8.43402	9.15512	9.23601	8.02632	7.8626	8.59079	205	adenylate kinase 4	GO:0001889,GO:0002082,GO:0004017,GO:0004550,GO:0005515,GO:0005524,GO:0005525,GO:0005737,GO:0005739,GO:0005759,GO:0006163,GO:0006165,GO:0006172,GO:0007420,GO:0009142,GO:0015949,GO:0042493,GO:0046033,GO:0046034,GO:0046039,GO:0046899,GO:0046940,GO:0050145,GO:0071456,GO:2001169	liver development|regulation of oxidative phosphorylation|adenylate kinase activity|nucleoside diphosphate kinase activity|protein binding|ATP binding|GTP binding|cytoplasm|mitochondrion|mitochondrial matrix|purine nucleotide metabolic process|nucleoside diphosphate phosphorylation|ADP biosynthetic process|brain development|nucleoside triphosphate biosynthetic process|nucleobase-containing small …	hsa00230,hsa00730	Purine metabolism|Thiamine metabolism
AK5	0.942992	0.955773		0.802481	0.711661		1.20542	0.759952		1.17497	0.824377		1.5036	0.50639		0.782339	0.767743		0.063968	0.0713129	0.234127	0.116951	0.102391	0.127533	0.179632	0.115733	0.137012	0.100835	0.0834191	0.104939	26289	adenylate kinase 5	GO:0004017,GO:0004550,GO:0005524,GO:0005737,GO:0005829,GO:0006163,GO:0006165,GO:0006172,GO:0006173,GO:0009142,GO:0009220,GO:0015949,GO:0034451,GO:0046034,GO:0046940	adenylate kinase activity|nucleoside diphosphate kinase activity|ATP binding|cytoplasm|cytosol|purine nucleotide metabolic process|nucleoside diphosphate phosphorylation|ADP biosynthetic process|dADP biosynthetic process|nucleoside triphosphate biosynthetic process|pyrimidine ribonucleotide biosynthetic process|nucleobase-containing small molecule interconversion|centriolar satellite|ATP metaboli…	hsa00230,hsa00730	Purine metabolism|Thiamine metabolism
AK6	1.09303	0.526742		0.971582	0.862977		1.08702	0.477335		1.12473	0.263076		1.11985	0.362512		1.00535	0.976476		10.2921	12.0186	11.6224	11.0587	14.0052	11.9403	12.0854	13.8635	12.1478	10.7772	12.1578	11.2625	102157402	adenylate kinase 6	GO:0004017,GO:0005515,GO:0005524,GO:0005634,GO:0005654,GO:0005730,GO:0005737,GO:0005813,GO:0005829,GO:0015030,GO:0015949,GO:0016020,GO:0016310,GO:0016607,GO:0016887,GO:0046940,GO:0050145	adenylate kinase activity|protein binding|ATP binding|nucleus|nucleoplasm|nucleolus|cytoplasm|centrosome|cytosol|Cajal body|nucleobase-containing small molecule interconversion|membrane|phosphorylation|nuclear speck|ATPase activity|nucleoside monophosphate phosphorylation|nucleoside monophosphate kinase activity	hsa00230,hsa03008	Purine metabolism|Ribosome biogenesis in eukaryotes
AK7	0.595485	0.816556		1.08017	0.97632		2.0278	0.774219		0.551643	0.708468		1.88116	0.830733		0.292591	0.77849		0	0.0827389	0.0689743	0.0814135	0.00777576	0	0.0387545	0.00813797	0.0361284	0.0441785	0	0	122481	adenylate kinase 7	GO:0004017,GO:0004127,GO:0004550,GO:0005524,GO:0005737,GO:0005829,GO:0006163,GO:0006165,GO:0009142,GO:0015949,GO:0030030,GO:0031514,GO:0046940	adenylate kinase activity|cytidylate kinase activity|nucleoside diphosphate kinase activity|ATP binding|cytoplasm|cytosol|purine nucleotide metabolic process|nucleoside diphosphate phosphorylation|nucleoside triphosphate biosynthetic process|nucleobase-containing small molecule interconversion|cell projection organization|motile cilium|nucleoside monophosphate phosphorylation	hsa00230,hsa00730	Purine metabolism|Thiamine metabolism
AK8	0.892679	0.916848		0.621263	0.450128		0.917866	0.918018		1.43617	0.578435		1.47943	0.590676		0.972253	0.978384		0.106506	0.123897	0.0420792	0.0903054	0.0569251	0.0953001	0.104029	0.114189	0.171919	0.103316	0.0828171	0.0794719	158067	adenylate kinase 8	GO:0004017,GO:0004127,GO:0004550,GO:0005515,GO:0005524,GO:0005737,GO:0005829,GO:0005930,GO:0006163,GO:0006165,GO:0009142,GO:0015949,GO:0021591,GO:0036126,GO:0046940	adenylate kinase activity|cytidylate kinase activity|nucleoside diphosphate kinase activity|protein binding|ATP binding|cytoplasm|cytosol|axoneme|purine nucleotide metabolic process|nucleoside diphosphate phosphorylation|nucleoside triphosphate biosynthetic process|nucleobase-containing small molecule interconversion|ventricular system development|sperm flagellum|nucleoside monophosphate phosphor…	hsa00230,hsa00730	Purine metabolism|Thiamine metabolism
AK9	1.10551	0.816175		1.05844	0.912193		0.964309	0.925034		1.04423	0.927119		0.911878	0.869251		1.14632	0.718638		0.174364	0.223893	0.198367	0.253831	0.221391	0.181949	0.293408	0.129017	0.198716	0.242994	0.246447	0.19586	221264	adenylate kinase 9	GO:0004017,GO:0004550,GO:0005524,GO:0005634,GO:0005654,GO:0005737,GO:0005739,GO:0005829,GO:0006163,GO:0006174,GO:0006186,GO:0006756,GO:0006757,GO:0009132,GO:0015949,GO:0031965,GO:0050145,GO:0061508,GO:0061565,GO:0061566,GO:0061567,GO:0061568,GO:0061569,GO:0061570,GO:0061571	adenylate kinase activity|nucleoside diphosphate kinase activity|ATP binding|nucleus|nucleoplasm|cytoplasm|mitochondrion|cytosol|purine nucleotide metabolic process|dADP phosphorylation|dGDP phosphorylation|AMP phosphorylation|ATP generation from ADP|nucleoside diphosphate metabolic process|nucleobase-containing small molecule interconversion|nuclear membrane|nucleoside monophosphate kinase activ…	hsa00230,hsa00240	Purine metabolism|Pyrimidine metabolism
AKAP1	0.989997	0.909123		0.989104	0.897872		1.02756	0.644594		1.00075	0.992468		1.03992	0.591322		0.96336	0.546875		23.3362	22.1699	23.551	22.9087	21.9367	23.3295	22.6618	24.0738	22.2409	22.5634	22.6616	21.453	8165	A-kinase anchoring protein 1	GO:0003723,GO:0005515,GO:0005739,GO:0005741,GO:0005829,GO:0006915,GO:0007596,GO:0016020,GO:0016021,GO:0034237,GO:0140374	RNA binding|protein binding|mitochondrion|mitochondrial outer membrane|cytosol|apoptotic process|blood coagulation|membrane|integral component of membrane|protein kinase A regulatory subunit binding|antiviral innate immune response
AKAP10	1.05759	0.560148		0.994003	0.961187		0.969671	0.735275		1.06378	0.430879		0.976533	0.844802		1.09052	0.277683		10.1313	11.4102	11.1098	11.2938	12.1864	10.958	11.3195	11.5561	11.7783	12.194	12.3408	11.1495	11216	A-kinase anchoring protein 10	GO:0005515,GO:0005739,GO:0005829,GO:0005886,GO:0007165,GO:0007596,GO:0008104,GO:0032991,GO:0051018	protein binding|mitochondrion|cytosol|plasma membrane|signal transduction|blood coagulation|protein localization|protein-containing complex|protein kinase A binding
AKAP11	0.921544	0.466252		0.928625	0.525166		0.832867	0.0200438		0.992215	0.954203		0.897798	0.322666		1.10634	0.278905		3.03359	3.30096	2.93419	2.97094	3.01515	2.53117	2.82105	3.05307	3.30001	3.20816	3.75313	3.31995	11215	A-kinase anchoring protein 11	GO:0003091,GO:0005515,GO:0005730,GO:0005737,GO:0005777,GO:0005815,GO:0005829,GO:0005886,GO:0008104,GO:0008157,GO:0019207,GO:0030866,GO:0034237,GO:0035556,GO:0036010,GO:0043549,GO:0051018	renal water homeostasis|protein binding|nucleolus|cytoplasm|peroxisome|microtubule organizing center|cytosol|plasma membrane|protein localization|protein phosphatase 1 binding|kinase regulator activity|cortical actin cytoskeleton organization|protein kinase A regulatory subunit binding|intracellular signal transduction|protein localization to endosome|regulation of kinase activity|protein kinase …
AKAP12	1.28209	0.314759		0.943456	0.868723		1.43824	0.0454866		1.35848	0.211949		1.52616	0.0916076		0.891436	0.721519		0.455788	0.306932	0.340698	0.424785	0.549468	0.437915	0.372854	0.442771	0.678398	0.317558	0.307746	0.360988	9590	A-kinase anchoring protein 12	GO:0005515,GO:0005516,GO:0005737,GO:0005829,GO:0005856,GO:0005886,GO:0005925,GO:0005938,GO:0007186,GO:0007193,GO:0008179,GO:0010738,GO:0010739,GO:0032496,GO:0035733,GO:0043025,GO:0043116,GO:0050804,GO:0051018,GO:0051602,GO:0051770,GO:0061870,GO:0070374,GO:0071347,GO:0071356,GO:0090036,GO:0098685,GO:1900143	protein binding|calmodulin binding|cytoplasm|cytosol|cytoskeleton|plasma membrane|focal adhesion|cell cortex|G protein-coupled receptor signaling pathway|adenylate cyclase-inhibiting G protein-coupled receptor signaling pathway|adenylate cyclase binding|regulation of protein kinase A signaling|positive regulation of protein kinase A signaling|response to lipopolysaccharide|hepatic stellate cell a…
AKAP13	1.05205	0.425279		0.999722	0.997702		1.02342	0.735268		1.05218	0.302579		1.02478	0.752805		1.02787	0.689196		9.27482	8.84042	9.13262	8.97827	9.56795	10.0479	9.52697	9.52549	9.55671	9.77788	9.00525	9.28526	11214	A-kinase anchoring protein 13	GO:0004691,GO:0005078,GO:0005085,GO:0005515,GO:0005634,GO:0005829,GO:0005938,GO:0006468,GO:0007186,GO:0007507,GO:0015629,GO:0016020,GO:0030864,GO:0031267,GO:0035023,GO:0035025,GO:0043065,GO:0043123,GO:0043406,GO:0046872,GO:0048471,GO:0051018,GO:0051056,GO:0051168,GO:0055007,GO:0060090,GO:0060297,GO:0060348,GO:0061049,GO:0071875,GO:0086023	cAMP-dependent protein kinase activity|MAP-kinase scaffold activity|guanyl-nucleotide exchange factor activity|protein binding|nucleus|cytosol|cell cortex|protein phosphorylation|G protein-coupled receptor signaling pathway|heart development|actin cytoskeleton|membrane|cortical actin cytoskeleton|small GTPase binding|regulation of Rho protein signal transduction|positive regulation of Rho protein…	hsa04928,hsa05163	Parathyroid hormone synthesis, secretion and action|Human cytomegalovirus infection
AKAP17A-2	0.927964	0.953365		0.357728	0.101474		0.472118	0.249576		2.59478	0.11263		1.32079	0.881769		1.96667	0.359489		0.216335	0.0686007	0.166005	0.168755	0.186159	0.0623308	0.689236	0.398939	0.0823759	0.226645	0.0945762	0.567832	8227	A-kinase anchoring protein 17A
AKAP3	0.642274	0.848445		1.46286	0.89898		1.31512	0.918369		0.44041	0.60494		0.900875	0.976625		0.489543	0.69754		0.0457683	0.0377951	0.0385091	0	0	0.0784932	0.0389467	0	0.014523	0.0443977	0.0151582	0	10566	A-kinase anchoring protein 3	GO:0001669,GO:0001835,GO:0005515,GO:0005634,GO:0005737,GO:0007178,GO:0007338,GO:0007340,GO:0008104,GO:0035686,GO:0051018,GO:0097225,GO:0097228	acrosomal vesicle|blastocyst hatching|protein binding|nucleus|cytoplasm|transmembrane receptor protein serine/threonine kinase signaling pathway|single fertilization|acrosome reaction|protein localization|sperm fibrous sheath|protein kinase A binding|sperm midpiece|sperm principal piece
AKAP5	0.873913	0.694034		1.08199	0.827342		1.26353	0.373549		0.80755	0.434384		1.16915	0.688464		0.691544	0.160611		0.482208	0.515904	0.732463	0.474352	0.559558	0.474241	0.387823	0.489544	0.51591	0.463628	0.398554	0.336025	9495	A-kinase anchoring protein 5	GO:0005515,GO:0005516,GO:0005829,GO:0005886,GO:0007165,GO:0007193,GO:0007194,GO:0007268,GO:0008179,GO:0009898,GO:0010738,GO:0014069,GO:0017124,GO:0030346,GO:0031698,GO:0032590,GO:0034237,GO:0035254,GO:0043197,GO:0045121,GO:0045762,GO:0050811,GO:0051018,GO:0060076,GO:0060090,GO:0097110,GO:0098837,GO:1900273,GO:1903078,GO:1905751	protein binding|calmodulin binding|cytosol|plasma membrane|signal transduction|adenylate cyclase-inhibiting G protein-coupled receptor signaling pathway|negative regulation of adenylate cyclase activity|chemical synaptic transmission|adenylate cyclase binding|cytoplasmic side of plasma membrane|regulation of protein kinase A signaling|postsynaptic density|SH3 domain binding|protein phosphatase 2B…
AKAP6	0.807073	0.490925		1.09078	0.823214		1.04102	0.91727		0.739742	0.229235		0.95545	0.929866		0.775148	0.400147		0.219007	0.248786	0.177979	0.151047	0.195171	0.174059	0.165456	0.164174	0.147464	0.196904	0.173374	0.131219	9472	A-kinase anchoring protein 6	GO:0001508,GO:0005515,GO:0005635,GO:0005737,GO:0005901,GO:0006605,GO:0008179,GO:0010738,GO:0010880,GO:0014701,GO:0014704,GO:0016529,GO:0019933,GO:0030307,GO:0030315,GO:0031965,GO:0034237,GO:0034704,GO:0043495,GO:0044325,GO:0048471,GO:0051018,GO:0051281,GO:0060090,GO:0060306,GO:0060316,GO:0061051,GO:0070886,GO:0071320,GO:0071345,GO:1901381,GO:1902261	action potential|protein binding|nuclear envelope|cytoplasm|caveola|protein targeting|adenylate cyclase binding|regulation of protein kinase A signaling|regulation of release of sequestered calcium ion into cytosol by sarcoplasmic reticulum|junctional sarcoplasmic reticulum membrane|intercalated disc|sarcoplasmic reticulum|cAMP-mediated signaling|positive regulation of cell growth|T-tubule|nuclea…
AKAP7	1.30591	0.468964		1.16902	0.690642		1.17647	0.639699		1.1169	0.766787		1.00736	0.988909		1.10993	0.807588		0.356444	0.328345	0.375099	0.367142	0.622296	0.392614	0.363981	0.430601	0.387108	0.38473	0.399049	0.39532	9465	A-kinase anchoring protein 7	GO:0000166,GO:0005515,GO:0005634,GO:0005829,GO:0008150,GO:0010738,GO:0032991,GO:0034237,GO:0051018	nucleotide binding|protein binding|nucleus|cytosol|biological_process|regulation of protein kinase A signaling|protein-containing complex|protein kinase A regulatory subunit binding|protein kinase A binding
AKAP8	1.13102	0.0114718		1.0808	0.180201		1.1397	0.00607135		1.0463	0.48241		1.05557	0.505039		0.992274	0.939317		17.8329	17.8287	18.0359	20.1945	20.2647	20.1067	18.6959	18.9898	18.3853	17.6872	18.7241	16.9964	10270	A-kinase anchoring protein 8	GO:0000278,GO:0000793,GO:0001939,GO:0003690,GO:0003723,GO:0005515,GO:0005634,GO:0005654,GO:0005730,GO:0005739,GO:0005794,GO:0007076,GO:0007165,GO:0008270,GO:0015031,GO:0016020,GO:0016363,GO:0031065,GO:0032720,GO:0033127,GO:0034237,GO:0042826,GO:0044839,GO:0045087,GO:0051059,GO:0071222,GO:0071380	mitotic cell cycle|condensed chromosome|female pronucleus|double-stranded DNA binding|RNA binding|protein binding|nucleus|nucleoplasm|nucleolus|mitochondrion|Golgi apparatus|mitotic chromosome condensation|signal transduction|zinc ion binding|protein transport|membrane|nuclear matrix|positive regulation of histone deacetylation|negative regulation of tumor necrosis factor production|regulation of…
AKAP8L	1.11151	0.0531033		0.999783	0.998085		1.00481	0.954612		1.11158	0.0525679		1.00607	0.960558		1.10608	0.0539772		31.8119	30.8508	31.3932	34.1236	34.1581	35.9835	35.5588	33.0499	35.6983	33.9865	34.321	35.9748	26993	A-kinase anchoring protein 8 like	GO:0000785,GO:0003677,GO:0003723,GO:0005515,GO:0005521,GO:0005634,GO:0005737,GO:0006397,GO:0007076,GO:0008380,GO:0010793,GO:0016032,GO:0016363,GO:0016605,GO:0016607,GO:0017151,GO:0031065,GO:0033127,GO:0034237,GO:0042826,GO:0044839,GO:0045944,GO:0046872,GO:0051081,GO:1990904	chromatin|DNA binding|RNA binding|protein binding|lamin binding|nucleus|cytoplasm|mRNA processing|mitotic chromosome condensation|RNA splicing|regulation of mRNA export from nucleus|viral process|nuclear matrix|PML body|nuclear speck|DEAD/H-box RNA helicase binding|positive regulation of histone deacetylation|regulation of histone phosphorylation|protein kinase A regulatory subunit binding|histon…
AKAP9	0.828422	0.0032856		0.8879	0.199497		0.835749	0.00137317		0.932914	0.45027		0.942322	0.599065		0.991187	0.935692		4.51886	4.09159	4.04406	3.46966	3.82548	3.16248	4.04954	3.38171	4.34549	4.17443	4.35599	4.0435	10142	A-kinase anchoring protein 9	GO:0000086,GO:0003677,GO:0005102,GO:0005515,GO:0005794,GO:0005795,GO:0005801,GO:0005813,GO:0005829,GO:0005856,GO:0007020,GO:0007165,GO:0007268,GO:0008076,GO:0010389,GO:0015459,GO:0031116,GO:0033138,GO:0034237,GO:0043231,GO:0044325,GO:0051661,GO:0060090,GO:0060306,GO:0060307,GO:0061337,GO:0071320,GO:0086091,GO:0097060,GO:0097711,GO:0098909,GO:0098962,GO:0098978,GO:1901018,GO:1903358	G2/M transition of mitotic cell cycle|DNA binding|signaling receptor binding|protein binding|Golgi apparatus|Golgi stack|cis-Golgi network|centrosome|cytosol|cytoskeleton|microtubule nucleation|signal transduction|chemical synaptic transmission|voltage-gated potassium channel complex|regulation of G2/M transition of mitotic cell cycle|potassium channel regulator activity|positive regulation of mi…
AKIP1	0.890619	0.24423		0.995979	0.982524		0.886891	0.225482		0.89399	0.243887		0.891323	0.372401		1.0041	0.979706		19.9229	20.4973	21.4871	19.3461	18.9547	16.6675	19.5245	19.3963	16.3402	21.2829	18.4658	22.5439	56672	A-kinase interacting protein 1	GO:0005515,GO:0005654,GO:0034446,GO:1901222	protein binding|nucleoplasm|substrate adhesion-dependent cell spreading|regulation of NIK/NF-kappaB signaling
AKIRIN1	1.0963	0.295219		1.03944	0.735866		1.02971	0.780502		1.05441	0.490657		0.991581	0.954023		1.06456	0.417715		21.6061	21.0228	20.7753	20.0333	24.6868	24.6384	21.9262	23.9156	20.9013	23.7663	22.9409	20.9388	79647	akirin 1	GO:0001228,GO:0003712,GO:0005515,GO:0005634,GO:0005654,GO:0010592,GO:0010759,GO:0014839,GO:0031965,GO:0045663,GO:0045944,GO:1902723,GO:1902725	DNA-binding transcription activator activity, RNA polymerase II-specific|transcription coregulator activity|protein binding|nucleus|nucleoplasm|positive regulation of lamellipodium assembly|positive regulation of macrophage chemotaxis|myoblast migration involved in skeletal muscle regeneration|nuclear membrane|positive regulation of myoblast differentiation|positive regulation of transcription by…
AKIRIN2	1.10703	0.163611		0.857271	0.011755		0.835463	0.00209022		1.29112	3.01e-06		0.975505	0.845431		1.32492	3.49e-07		20.5793	21.6072	20.2482	23.0814	23.6667	22.1818	25.691	26.9427	27.796	25.311	29.4173	28.2111	55122	akirin 2	GO:0000122,GO:0001228,GO:0003712,GO:0005515,GO:0005634,GO:0005654,GO:0008284,GO:0009792,GO:0010950,GO:0017053,GO:0019899,GO:0032496,GO:0032755,GO:0042802,GO:0045087,GO:0045089,GO:0045944	negative regulation of transcription by RNA polymerase II|DNA-binding transcription activator activity, RNA polymerase II-specific|transcription coregulator activity|protein binding|nucleus|nucleoplasm|positive regulation of cell population proliferation|embryo development ending in birth or egg hatching|positive regulation of endopeptidase activity|transcription repressor complex|enzyme binding|…
AKNA	0.852524	0.770005		0.793221	0.596597		0.886524	0.794008		1.07435	0.886348		1.11908	0.849475		0.961212	0.951451		0.135158	0.264755	0.190416	0.156308	0.138458	0.207	0.150854	0.239267	0.242366	0.240877	0.174889	0.152312	80709	AT-hook transcription factor	GO:0001650,GO:0001837,GO:0003677,GO:0005515,GO:0005654,GO:0005813,GO:0005814,GO:0005829,GO:0005874,GO:0016020,GO:0021849,GO:0043231,GO:0045944,GO:0050727,GO:0060232,GO:0060234	fibrillar center|epithelial to mesenchymal transition|DNA binding|protein binding|nucleoplasm|centrosome|centriole|cytosol|microtubule|membrane|neuroblast division in subventricular zone|intracellular membrane-bounded organelle|positive regulation of transcription by RNA polymerase II|regulation of inflammatory response|delamination|neuroblast delamination
AKNAD1	1.14991	0.947866		1.20571	0.92877		0.70975	0.792687		0.953809	0.983154		0.58821	0.776244		1.62094	0.748172		0.0272284	0.017988	0.0824752	0.0619495	0.0185955	0.0653758	0.0926803	0.0291926	0	0.0440216	0.0991965	0.0641385	254268	AKNA domain containing 1
AKR1A1	0.864619	0.0273702		0.852154	0.00275777		0.841284	0.000232905		1.0145	0.890824		0.98818	0.917637		1.02762	0.798239		45.3204	49.6094	41.0945	39.3965	37.7153	40.171	46.4931	47.7268	43.5259	44.6931	46.5246	48.9144	10327	aldo-keto reductase family 1 member A1	GO:0004032,GO:0004033,GO:0004745,GO:0005515,GO:0005615,GO:0005829,GO:0006006,GO:0006081,GO:0009055,GO:0016324,GO:0019640,GO:0019853,GO:0022900,GO:0042840,GO:0044597,GO:0044598,GO:0045202,GO:0046185,GO:0047655,GO:0047939,GO:0047941,GO:0070062,GO:0110095,GO:1901687	alditol:NADP+ 1-oxidoreductase activity|aldo-keto reductase (NADP) activity|retinol dehydrogenase activity|protein binding|extracellular space|cytosol|glucose metabolic process|cellular aldehyde metabolic process|electron transfer activity|apical plasma membrane|glucuronate catabolic process to xylulose 5-phosphate|L-ascorbic acid biosynthetic process|electron transport chain|D-glucuronate catabo…	hsa00010,hsa00040,hsa00053,hsa00561	Glycolysis / Gluconeogenesis|Pentose and glucuronate interconversions|Ascorbate and aldarate metabolism|Glycerolipid metabolism
AKR1B1	1.0644	0.0236562		0.760532	2.18e-24		0.866221	2.87e-12		1.39934	5.06e-36		1.14008	1.17e-05		1.22868	8.41e-24		814.135	806.621	793.326	860.136	857.067	845.387	1128.7	1167.24	1075.32	982.718	978.678	1011.69	231	aldo-keto reductase family 1 member B	GO:0001523,GO:0001758,GO:0001894,GO:0002070,GO:0003091,GO:0004032,GO:0005515,GO:0005615,GO:0005654,GO:0005829,GO:0005975,GO:0006061,GO:0006700,GO:0009055,GO:0009414,GO:0018931,GO:0022900,GO:0031098,GO:0032838,GO:0033010,GO:0035809,GO:0042415,GO:0042572,GO:0042629,GO:0043066,GO:0043220,GO:0043795,GO:0044597,GO:0044598,GO:0046370,GO:0046427,GO:0047655,GO:0048471,GO:0048661,GO:0052650,GO:0055114,GO:…	retinoid metabolic process|retinal dehydrogenase activity|tissue homeostasis|epithelial cell maturation|renal water homeostasis|alditol:NADP+ 1-oxidoreductase activity|protein binding|extracellular space|nucleoplasm|cytosol|carbohydrate metabolic process|sorbitol biosynthetic process|C21-steroid hormone biosynthetic process|electron transfer activity|response to water deprivation|naphthalene meta…	hsa00040,hsa00051,hsa00052,hsa00561,hsa00790	Pentose and glucuronate interconversions|Fructose and mannose metabolism|Galactose metabolism|Glycerolipid metabolism|Folate biosynthesis
AKR1B10	0.720495	0.496267		0.273486	2.06e-08	Down	0.286509	3.42e-08	Down	2.63511	9.01e-07	Up	1.04816	0.907285		2.51615	3.1e-06	Up	0.513603	0.716693	0.6879	0.654111	0.440245	0.28043	1.56269	1.97786	1.50669	1.41333	1.5205	1.90469	57016	aldo-keto reductase family 1 member B10	GO:0001523,GO:0001758,GO:0004032,GO:0004033,GO:0005515,GO:0005576,GO:0005739,GO:0005764,GO:0005829,GO:0008106,GO:0016488,GO:0042572,GO:0044597,GO:0044598,GO:0045550,GO:0047655,GO:0047718,GO:0052650,GO:0055114,GO:0110095	retinoid metabolic process|retinal dehydrogenase activity|alditol:NADP+ 1-oxidoreductase activity|aldo-keto reductase (NADP) activity|protein binding|extracellular region|mitochondrion|lysosome|cytosol|alcohol dehydrogenase (NADP+) activity|farnesol catabolic process|retinol metabolic process|daunorubicin metabolic process|doxorubicin metabolic process|geranylgeranyl reductase activity|allyl-alco…	hsa00040,hsa00051,hsa00052,hsa00561,hsa00790	Pentose and glucuronate interconversions|Fructose and mannose metabolism|Galactose metabolism|Glycerolipid metabolism|Folate biosynthesis
AKR1B15	0.484838	0.603242		0.261974	0.110153		0.35223	0.258373		1.85124	0.468926		1.34633	0.788992		1.37688	0.797506		0.218765	0.0500274	0.152917	0.0656347	0.0344781	0.103897	0.30931	0.18042	0.288351	0.261186	0.1672	0.152896	441282	aldo-keto reductase family 1 member B15	GO:0004032,GO:0004303,GO:0005739,GO:0005759,GO:0005829,GO:0006703,GO:0042572,GO:0047045,GO:0047655,GO:0047886,GO:0052650,GO:0055114	alditol:NADP+ 1-oxidoreductase activity|estradiol 17-beta-dehydrogenase activity|mitochondrion|mitochondrial matrix|cytosol|estrogen biosynthetic process|retinol metabolic process|testosterone 17-beta-dehydrogenase (NADP+) activity|allyl-alcohol dehydrogenase activity|farnesol dehydrogenase activity|NADP-retinol dehydrogenase activity|oxidation-reduction process
AKR1C1	0.793839	9.32e-19		0.40904	9.78e-116	Down	0.398722	6.36e-260	Down	1.9405	1.71e-67	Up	0.975737	0.784732		1.99075	8.41e-169	Up	144.999	146.747	147.302	111.114	118.714	117.798	303.602	294.244	252.431	298.364	277.482	300.115	1645	aldo-keto reductase family 1 member C1	GO:0001523,GO:0004032,GO:0004033,GO:0004303,GO:0005515,GO:0005829,GO:0006693,GO:0006805,GO:0007586,GO:0008202,GO:0008206,GO:0015721,GO:0016229,GO:0016655,GO:0018636,GO:0030283,GO:0030299,GO:0030855,GO:0031406,GO:0032052,GO:0035410,GO:0042448,GO:0042574,GO:0042632,GO:0044597,GO:0044598,GO:0046683,GO:0047006,GO:0047023,GO:0047024,GO:0047042,GO:0047044,GO:0047086,GO:0047115,GO:0047718,GO:0055114,GO:…	retinoid metabolic process|alditol:NADP+ 1-oxidoreductase activity|aldo-keto reductase (NADP) activity|estradiol 17-beta-dehydrogenase activity|protein binding|cytosol|prostaglandin metabolic process|xenobiotic metabolic process|digestion|steroid metabolic process|bile acid metabolic process|bile acid and bile salt transport|steroid dehydrogenase activity|oxidoreductase activity, acting on NAD(P)…	hsa00140,hsa00980	Steroid hormone biosynthesis|Metabolism of xenobiotics by cytochrome P450
AKR1C2	0.664006	1.85e-05	Down	0.388105	1.32e-08	Down	0.259019	5.8e-132	Down	1.71088	0.0131778	Up	0.668037	0.0730854		2.5628	9.35e-43	Up	5.06041	7.14497	6.29331	3.89299	4.21869	4.13703	13.0361	10.7462	7.80063	15.6	14.8272	17.0805	1646	aldo-keto reductase family 1 member C2	GO:0004032,GO:0004303,GO:0005829,GO:0006693,GO:0007186,GO:0007586,GO:0008202,GO:0008284,GO:0016229,GO:0016655,GO:0018636,GO:0030855,GO:0031406,GO:0032052,GO:0042448,GO:0044597,GO:0044598,GO:0047023,GO:0047044,GO:0047086,GO:0047115,GO:0047718,GO:0051897,GO:0055114,GO:0071395,GO:0071799	alditol:NADP+ 1-oxidoreductase activity|estradiol 17-beta-dehydrogenase activity|cytosol|prostaglandin metabolic process|G protein-coupled receptor signaling pathway|digestion|steroid metabolic process|positive regulation of cell population proliferation|steroid dehydrogenase activity|oxidoreductase activity, acting on NAD(P)H, quinone or similar compound as acceptor|phenanthrene 9,10-monooxygena…	hsa00140,hsa05204	Steroid hormone biosynthesis|Chemical carcinogenesis
AKR1C3	0.693542	4.55e-35		0.35681	4.17e-29	Down	0.302112	0	Down	1.94356	4.43e-13	Up	0.847518	0.271155		2.29537	2.45e-273	Up	144.286	146.098	146.364	97.8418	98.54	105.707	320.389	289.537	237.251	333.498	325.187	346.099	8644	aldo-keto reductase family 1 member C3	GO:0001523,GO:0001758,GO:0004032,GO:0004033,GO:0004303,GO:0004745,GO:0005634,GO:0005737,GO:0005829,GO:0006693,GO:0007186,GO:0007584,GO:0008202,GO:0008284,GO:0008584,GO:0009267,GO:0010942,GO:0016229,GO:0016488,GO:0016655,GO:0018636,GO:0019371,GO:0030216,GO:0032052,GO:0034614,GO:0035410,GO:0036130,GO:0036131,GO:0042448,GO:0042572,GO:0042574,GO:0043170,GO:0044597,GO:0044598,GO:0045550,GO:0045703,GO:…	retinoid metabolic process|retinal dehydrogenase activity|alditol:NADP+ 1-oxidoreductase activity|aldo-keto reductase (NADP) activity|estradiol 17-beta-dehydrogenase activity|retinol dehydrogenase activity|nucleus|cytoplasm|cytosol|prostaglandin metabolic process|G protein-coupled receptor signaling pathway|response to nutrient|steroid metabolic process|positive regulation of cell population prol…	hsa00140,hsa00590,hsa00790,hsa04913	Steroid hormone biosynthesis|Arachidonic acid metabolism|Folate biosynthesis|Ovarian steroidogenesis
AKR7A2	0.991384	0.950712		1.04833	0.675206		0.978645	0.832691		0.945457	0.548442		0.934332	0.540237		1.01292	0.915918		14.7772	15.1257	15.4328	15.6879	14.0545	15.0644	13.9987	15.6051	13.1911	14.7041	15.4391	15.8899	8574	aldo-keto reductase family 7 member A2	GO:0004032,GO:0005515,GO:0005794,GO:0005829,GO:0005975,GO:0006081,GO:0006805,GO:0009055,GO:0019119,GO:0022900,GO:0044597,GO:0044598,GO:0070062	alditol:NADP+ 1-oxidoreductase activity|protein binding|Golgi apparatus|cytosol|carbohydrate metabolic process|cellular aldehyde metabolic process|xenobiotic metabolic process|electron transfer activity|phenanthrene-9,10-epoxide hydrolase activity|electron transport chain|daunorubicin metabolic process|doxorubicin metabolic process|extracellular exosome	hsa00980	Metabolism of xenobiotics by cytochrome P450
AKR7A3	0.467056	0.206813		0.658462	0.591397		0.450161	0.125135		0.709239	0.570143		0.684385	0.598295		1.03755	0.967324		0.369544	0.399491	0.576637	0.229303	0.189284	0.207416	0.291594	0.324166	0.335797	0.488832	0.383861	0.525684	22977	aldo-keto reductase family 7 member A3	GO:0004033,GO:0005515,GO:0005829,GO:0006081,GO:0006805,GO:0009055,GO:0022900,GO:0042802,GO:0046223,GO:0070062	aldo-keto reductase (NADP) activity|protein binding|cytosol|cellular aldehyde metabolic process|xenobiotic metabolic process|electron transfer activity|electron transport chain|identical protein binding|aflatoxin catabolic process|extracellular exosome	hsa00980	Metabolism of xenobiotics by cytochrome P450
AKT1	1.05787	0.312461		0.971851	0.686547		1.1012	0.0280401		1.08833	0.0652108		1.13415	0.00938574		0.96058	0.48955		38.5611	37.6146	38.9341	42.3438	39.7199	39.3527	42.6301	42.8456	39.563	35.517	38.767	36.5594	207	AKT serine/threonine kinase 1	GO:0001649,GO:0001893,GO:0001934,GO:0001938,GO:0002042,GO:0003376,GO:0004672,GO:0004674,GO:0004712,GO:0005080,GO:0005515,GO:0005516,GO:0005524,GO:0005547,GO:0005634,GO:0005654,GO:0005737,GO:0005739,GO:0005819,GO:0005829,GO:0005886,GO:0005911,GO:0005978,GO:0005979,GO:0006006,GO:0006412,GO:0006417,GO:0006468,GO:0006469,GO:0006606,GO:0006809,GO:0006924,GO:0006954,GO:0006974,GO:0006979,GO:0007165,GO:…	osteoblast differentiation|maternal placenta development|positive regulation of protein phosphorylation|positive regulation of endothelial cell proliferation|cell migration involved in sprouting angiogenesis|sphingosine-1-phosphate receptor signaling pathway|protein kinase activity|protein serine/threonine kinase activity|protein serine/threonine/tyrosine kinase activity|protein kinase C binding|…	hsa01521,hsa01522,hsa01524,hsa04010,hsa04012,hsa04014,hsa04015,hsa04022,hsa04024,hsa04062,hsa04066,hsa04068,hsa04071,hsa04072,hsa04140,hsa04150,hsa04151,hsa04152,hsa04210,hsa04211,hsa04213,hsa04218,hsa04261,hsa04370,hsa04371,hsa04380,hsa04510,hsa04550,hsa04611,hsa04620,hsa04625,hsa04630,hsa04660,hsa04662,hsa04664,hsa04666,hsa04668,hsa04722,hsa04725,hsa04728,hsa04910,hsa04914,hsa04915,hsa04917,hsa…	EGFR tyrosine kinase inhibitor resistance|Endocrine resistance|Platinum drug resistance|MAPK signaling pathway|ErbB signaling pathway|Ras signaling pathway|Rap1 signaling pathway|cGMP-PKG signaling pathway|cAMP signaling pathway|Chemokine signaling pathway|HIF-1 signaling pathway|FoxO signaling pathway|Sphingolipid signaling pathway|Phospholipase D signaling pathway|Autophagy - animal|mTOR signal…
AKT1S1	1.05032	0.515549		1.00346	0.974273		1.02756	0.685022		1.04661	0.558303		1.02504	0.814413		1.02209	0.811808		37.7986	34.1848	39.0742	40.3629	37.4686	38.4787	40.307	40.555	35.1594	39.9229	37.8849	35.9492	84335	AKT1 substrate 1	GO:0005515,GO:0005654,GO:0005737,GO:0005829,GO:0006469,GO:0031931,GO:0032007,GO:0042981,GO:0043523,GO:0045792,GO:0048011,GO:1900034	protein binding|nucleoplasm|cytoplasm|cytosol|negative regulation of protein kinase activity|TORC1 complex|negative regulation of TOR signaling|regulation of apoptotic process|regulation of neuron apoptotic process|negative regulation of cell size|neurotrophin TRK receptor signaling pathway|regulation of cellular response to heat	hsa04140,hsa04150,hsa04152,hsa04211,hsa04213,hsa04714,hsa05131	Autophagy - animal|mTOR signaling pathway|AMPK signaling pathway|Longevity regulating pathway|Longevity regulating pathway - multiple species|Thermogenesis|Shigellosis
AKT2	1.0404	0.543156		1.07816	0.126108		1.07403	0.129144		0.964831	0.559702		0.997192	0.979217		0.968601	0.659293		16.0003	14.8648	14.8595	15.357	15.8372	16.2567	15.2013	14.3857	14.4409	15.2905	14.0111	15.0876	208	AKT serine/threonine kinase 2	GO:0001934,GO:0004674,GO:0005515,GO:0005524,GO:0005634,GO:0005654,GO:0005769,GO:0005829,GO:0005886,GO:0005938,GO:0005978,GO:0006006,GO:0006417,GO:0006464,GO:0007165,GO:0008284,GO:0008286,GO:0008643,GO:0010748,GO:0010907,GO:0010918,GO:0018105,GO:0030334,GO:0030335,GO:0031340,GO:0032000,GO:0032287,GO:0032587,GO:0032869,GO:0032991,GO:0035556,GO:0043066,GO:0043231,GO:0045444,GO:0045725,GO:0046326,GO:…	positive regulation of protein phosphorylation|protein serine/threonine kinase activity|protein binding|ATP binding|nucleus|nucleoplasm|early endosome|cytosol|plasma membrane|cell cortex|glycogen biosynthetic process|glucose metabolic process|regulation of translation|cellular protein modification process|signal transduction|positive regulation of cell population proliferation|insulin receptor si…	hsa01521,hsa01522,hsa01524,hsa04010,hsa04012,hsa04014,hsa04015,hsa04022,hsa04024,hsa04062,hsa04066,hsa04068,hsa04071,hsa04072,hsa04140,hsa04150,hsa04151,hsa04152,hsa04210,hsa04211,hsa04213,hsa04218,hsa04261,hsa04370,hsa04371,hsa04380,hsa04510,hsa04550,hsa04611,hsa04620,hsa04625,hsa04630,hsa04660,hsa04662,hsa04664,hsa04666,hsa04668,hsa04722,hsa04725,hsa04728,hsa04910,hsa04914,hsa04915,hsa04917,hsa…	EGFR tyrosine kinase inhibitor resistance|Endocrine resistance|Platinum drug resistance|MAPK signaling pathway|ErbB signaling pathway|Ras signaling pathway|Rap1 signaling pathway|cGMP-PKG signaling pathway|cAMP signaling pathway|Chemokine signaling pathway|HIF-1 signaling pathway|FoxO signaling pathway|Sphingolipid signaling pathway|Phospholipase D signaling pathway|Autophagy - animal|mTOR signal…
AKT3	1.92213	0.532912		1.13973	0.914806		1.18332	0.867531		1.68688	0.625436		1.0401	0.981506		1.62346	0.685472		0.0128595	0.029734	0.0432795	0.050156	0.0702588	0.0441084	0.0175085	0.0781273	0.0489663	0.0706882	0.0383308	0.0302915	10000	AKT serine/threonine kinase 3	GO:0000002,GO:0001938,GO:0004672,GO:0004674,GO:0005515,GO:0005524,GO:0005634,GO:0005737,GO:0006468,GO:0007165,GO:0016020,GO:0018105,GO:0032008,GO:0035556,GO:0043536,GO:0045766,GO:0045793,GO:0048854,GO:0048873,GO:0090050,GO:0106310,GO:0106311,GO:1905564,GO:1905653,GO:2000773	mitochondrial genome maintenance|positive regulation of endothelial cell proliferation|protein kinase activity|protein serine/threonine kinase activity|protein binding|ATP binding|nucleus|cytoplasm|protein phosphorylation|signal transduction|membrane|peptidyl-serine phosphorylation|positive regulation of TOR signaling|intracellular signal transduction|positive regulation of blood vessel endotheli…	hsa01521,hsa01522,hsa01524,hsa04010,hsa04012,hsa04014,hsa04015,hsa04022,hsa04024,hsa04062,hsa04066,hsa04068,hsa04071,hsa04072,hsa04140,hsa04150,hsa04151,hsa04152,hsa04210,hsa04211,hsa04213,hsa04218,hsa04261,hsa04370,hsa04371,hsa04380,hsa04510,hsa04550,hsa04611,hsa04620,hsa04625,hsa04630,hsa04660,hsa04662,hsa04664,hsa04666,hsa04668,hsa04722,hsa04725,hsa04728,hsa04910,hsa04914,hsa04915,hsa04917,hsa…	EGFR tyrosine kinase inhibitor resistance|Endocrine resistance|Platinum drug resistance|MAPK signaling pathway|ErbB signaling pathway|Ras signaling pathway|Rap1 signaling pathway|cGMP-PKG signaling pathway|cAMP signaling pathway|Chemokine signaling pathway|HIF-1 signaling pathway|FoxO signaling pathway|Sphingolipid signaling pathway|Phospholipase D signaling pathway|Autophagy - animal|mTOR signal…
AKTIP	0.896327	0.549683		0.958217	0.838975		0.881394	0.368604		0.935279	0.716851		0.920639	0.691196		1.01679	0.946951		3.93833	4.48575	3.39193	3.4978	3.30538	3.75962	4.07005	3.71371	3.25222	3.57183	4.26192	4.21538	64400	AKT interacting protein	GO:0000209,GO:0001934,GO:0005515,GO:0005634,GO:0005829,GO:0005886,GO:0006915,GO:0006974,GO:0007032,GO:0007040,GO:0008333,GO:0015031,GO:0018215,GO:0019787,GO:0030897,GO:0032092,GO:0045022,GO:0061631,GO:0070695	protein polyubiquitination|positive regulation of protein phosphorylation|protein binding|nucleus|cytosol|plasma membrane|apoptotic process|cellular response to DNA damage stimulus|endosome organization|lysosome organization|endosome to lysosome transport|protein transport|protein phosphopantetheinylation|ubiquitin-like protein transferase activity|HOPS complex|positive regulation of protein bind…
ALAD	1.00924	0.963282		1.02739	0.853764		1.05752	0.634873		0.982204	0.901896		1.0304	0.863108		0.954268	0.758647		6.91495	6.43104	5.71652	6.77171	6.47249	5.94113	6.55842	6.02221	6.10692	6.64998	5.72917	5.85128	210	aminolevulinate dehydratase	GO:0001666,GO:0003824,GO:0004655,GO:0005576,GO:0005634,GO:0005829,GO:0006782,GO:0006783,GO:0006979,GO:0008270,GO:0009635,GO:0010039,GO:0010043,GO:0010044,GO:0010212,GO:0010266,GO:0010269,GO:0014823,GO:0032025,GO:0032496,GO:0033197,GO:0034774,GO:0042493,GO:0042802,GO:0043200,GO:0043312,GO:0045471,GO:0046685,GO:0046686,GO:0046689,GO:0051260,GO:0051384,GO:0051597,GO:0070062,GO:0070541,GO:0070542,GO:…	response to hypoxia|catalytic activity|porphobilinogen synthase activity|extracellular region|nucleus|cytosol|protoporphyrinogen IX biosynthetic process|heme biosynthetic process|response to oxidative stress|zinc ion binding|response to herbicide|response to iron ion|response to zinc ion|response to aluminum ion|response to ionizing radiation|response to vitamin B1|response to selenium ion|respon…	hsa00860	Porphyrin and chlorophyll metabolism
ALAS1	1.03837	0.597506		0.579888	6.86e-50	Down	0.805861	1.93e-09		1.79036	4.12e-59	Up	1.39111	7.35e-21		1.2884	3.58e-13		33.7401	34.2144	35.5076	35.1897	37.1316	34.8229	59.2435	62.4311	63.1465	43.9049	45.2043	44.5004	211	5'-aminolevulinate synthase 1	GO:0001666,GO:0003870,GO:0005515,GO:0005654,GO:0005739,GO:0005759,GO:0005829,GO:0006782,GO:0006783,GO:0007005,GO:0019216,GO:0030170,GO:0042541,GO:0042802,GO:0048821	response to hypoxia|5-aminolevulinate synthase activity|protein binding|nucleoplasm|mitochondrion|mitochondrial matrix|cytosol|protoporphyrinogen IX biosynthetic process|heme biosynthetic process|mitochondrion organization|regulation of lipid metabolic process|pyridoxal phosphate binding|hemoglobin biosynthetic process|identical protein binding|erythrocyte development	hsa00260,hsa00860	Glycine, serine and threonine metabolism|Porphyrin and chlorophyll metabolism
ALCAM	1.00618	0.949449		1.29127	8.27e-12		1.21508	9.19e-09		0.779065	1.51e-09		0.941972	0.330495		0.827952	1.25e-06		18.142	20.0911	18.7526	18.7318	19.4727	18.9778	14.5097	14.7818	15.0052	15.774	15.929	15.5865	214	activated leukocyte cell adhesion molecule	GO:0001772,GO:0002250,GO:0005102,GO:0005515,GO:0005887,GO:0005925,GO:0007155,GO:0007157,GO:0007165,GO:0008045,GO:0009897,GO:0030424,GO:0030425,GO:0031226,GO:0031290,GO:0042101,GO:0042802,GO:0043025,GO:0048846,GO:0070062,GO:1990138	immunological synapse|adaptive immune response|signaling receptor binding|protein binding|integral component of plasma membrane|focal adhesion|cell adhesion|heterophilic cell-cell adhesion via plasma membrane cell adhesion molecules|signal transduction|motor neuron axon guidance|external side of plasma membrane|axon|dendrite|intrinsic component of plasma membrane|retinal ganglion cell axon guidan…	hsa04514	Cell adhesion molecules
ALDH16A1	0.893705	0.227435		1.03207	0.823559		0.98064	0.873937		0.865778	0.0791933		0.951088	0.723184		0.911215	0.319896		9.23031	9.89241	9.29308	8.02773	8.21886	9.08393	8.71075	8.32968	7.52083	8.33434	9.2406	8.38205	126133	aldehyde dehydrogenase 16 family member A1	GO:0005515,GO:0016020,GO:0016620,GO:0055114	protein binding|membrane|oxidoreductase activity, acting on the aldehyde or oxo group of donors, NAD or NADP as acceptor|oxidation-reduction process
ALDH18A1	1.07528	0.147945		1.0451	0.502365		1.0768	0.09502		1.0287	0.637924		1.03132	0.67278		0.998468	0.983266		49.5982	47.7714	48.857	49.6664	51.5991	55.5628	50.0681	52.7144	47.3589	46.9179	49.2948	50.1473	5832	aldehyde dehydrogenase 18 family member A1	GO:0003723,GO:0004349,GO:0004350,GO:0005515,GO:0005524,GO:0005739,GO:0005743,GO:0006536,GO:0006561,GO:0006592,GO:0008652,GO:0016310,GO:0019240,GO:0042802,GO:0055114,GO:0055129	RNA binding|glutamate 5-kinase activity|glutamate-5-semialdehyde dehydrogenase activity|protein binding|ATP binding|mitochondrion|mitochondrial inner membrane|glutamate metabolic process|proline biosynthetic process|ornithine biosynthetic process|cellular amino acid biosynthetic process|phosphorylation|citrulline biosynthetic process|identical protein binding|oxidation-reduction process|L-proline…	hsa00330	Arginine and proline metabolism
ALDH1A1	1.06124	0.966092		2.74424	0.286044		7.37716	0.0159762	Up	0.385785	0.215322		2.69497	0.540449		0.143774	0.0110252	Down	0.356593	0.327191	0.133349	0.6439	0.0947077	0.122312	0.0944048	0.198239	0.0251451	0.0128116	0.0787342	0.0266661	216	aldehyde dehydrogenase 1 family member A1	GO:0001523,GO:0001758,GO:0004029,GO:0005096,GO:0005497,GO:0005515,GO:0005737,GO:0005829,GO:0006069,GO:0006081,GO:0018479,GO:0042572,GO:0043547,GO:0051287,GO:0055114,GO:0061624,GO:0070062,GO:0120163	retinoid metabolic process|retinal dehydrogenase activity|aldehyde dehydrogenase (NAD+) activity|GTPase activator activity|androgen binding|protein binding|cytoplasm|cytosol|ethanol oxidation|cellular aldehyde metabolic process|benzaldehyde dehydrogenase (NAD+) activity|retinol metabolic process|positive regulation of GTPase activity|NAD binding|oxidation-reduction process|fructose catabolic proc…	hsa00830	Retinol metabolism
ALDH1A2	0.714605	0.869929		1.38666	0.887969		1.44223	0.870816		0.514126	0.675012		1.04163	0.989047		0.494744	0.72808		0.0315646	0.0390988	0.0398374	0.0538615	0.00808387	0.0162401	0.024174	0.0253813	0.00751199	0	0.047043	0.00796638	8854	aldehyde dehydrogenase 1 family member A2	GO:0001568,GO:0001758,GO:0001822,GO:0001889,GO:0001936,GO:0002138,GO:0003007,GO:0004028,GO:0004029,GO:0005737,GO:0005829,GO:0006776,GO:0007494,GO:0008284,GO:0008285,GO:0009855,GO:0009954,GO:0010628,GO:0014032,GO:0016331,GO:0016918,GO:0021915,GO:0021983,GO:0030182,GO:0030324,GO:0030902,GO:0031016,GO:0031076,GO:0032355,GO:0033189,GO:0034097,GO:0035115,GO:0035799,GO:0042572,GO:0042573,GO:0042574,GO:…	blood vessel development|retinal dehydrogenase activity|kidney development|liver development|regulation of endothelial cell proliferation|retinoic acid biosynthetic process|heart morphogenesis|3-chloroallyl aldehyde dehydrogenase activity|aldehyde dehydrogenase (NAD+) activity|cytoplasm|cytosol|vitamin A metabolic process|midgut development|positive regulation of cell population proliferation|neg…	hsa00830	Retinol metabolism
ALDH1A3	1.02058	0.85342		1.58629	6.42e-17	Up	1.37099	1.29e-08		0.643286	1.98e-17	Down	0.865176	0.083223		0.744346	2.56e-08		14.3558	14.0598	14.5349	15.1496	14.8862	13.6719	9.23236	8.8721	9.45757	11.4256	10.3865	10.223	220	aldehyde dehydrogenase 1 family member A3	GO:0001758,GO:0002072,GO:0002138,GO:0004029,GO:0004030,GO:0005737,GO:0005829,GO:0007626,GO:0021768,GO:0031076,GO:0042472,GO:0042572,GO:0042573,GO:0042574,GO:0042803,GO:0043065,GO:0048048,GO:0050885,GO:0051289,GO:0055114,GO:0060013,GO:0060166,GO:0060324,GO:0070062,GO:0070324,GO:0070384,GO:0070403	retinal dehydrogenase activity|optic cup morphogenesis involved in camera-type eye development|retinoic acid biosynthetic process|aldehyde dehydrogenase (NAD+) activity|aldehyde dehydrogenase [NAD(P)+] activity|cytoplasm|cytosol|locomotory behavior|nucleus accumbens development|embryonic camera-type eye development|inner ear morphogenesis|retinol metabolic process|retinoic acid metabolic process|…	hsa00830	Retinol metabolism
ALDH1B1	0.822884	2.99e-05		0.758016	4.77e-08		0.78576	5.08e-08		1.08537	0.182789		1.03762	0.698056		1.04718	0.498581		26.8027	25.5566	26.4251	22.2019	22.0422	20.404	27.2968	30.784	27.2739	28.706	27.681	26.2958	219	aldehyde dehydrogenase 1 family member B1	GO:0004029,GO:0005654,GO:0005739,GO:0005759,GO:0005829,GO:0005975,GO:0006068,GO:0006069,GO:0043231,GO:0043878,GO:0051287	aldehyde dehydrogenase (NAD+) activity|nucleoplasm|mitochondrion|mitochondrial matrix|cytosol|carbohydrate metabolic process|ethanol catabolic process|ethanol oxidation|intracellular membrane-bounded organelle|glyceraldehyde-3-phosphate dehydrogenase (NAD+) (non-phosphorylating) activity|NAD binding	hsa00010,hsa00053,hsa00071,hsa00280,hsa00310,hsa00330,hsa00340,hsa00380,hsa00410,hsa00561,hsa00620,hsa00770	Glycolysis / Gluconeogenesis|Ascorbate and aldarate metabolism|Fatty acid degradation|Valine, leucine and isoleucine degradation|Lysine degradation|Arginine and proline metabolism|Histidine metabolism|Tryptophan metabolism|beta-Alanine metabolism|Glycerolipid metabolism|Pyruvate metabolism|Pantothenate and CoA biosynthesis
ALDH1L2	1.50473	0.812772		0.893234	0.947318		0.740174	0.838511		1.68611	0.644331		0.829891	0.914462		2.03327	0.579507		0.0240505	0.0136188	0.0173451	0.0469023	0	0.0353546	0.0210506	0.0221019	0.0490605	0.0166645	0.0853434	0.0104056	160428	aldehyde dehydrogenase 1 family member L2	GO:0004029,GO:0005515,GO:0005654,GO:0005739,GO:0005759,GO:0006730,GO:0009058,GO:0009258,GO:0016155,GO:0016742,GO:0046655,GO:0055114,GO:0070062	aldehyde dehydrogenase (NAD+) activity|protein binding|nucleoplasm|mitochondrion|mitochondrial matrix|one-carbon metabolic process|biosynthetic process|10-formyltetrahydrofolate catabolic process|formyltetrahydrofolate dehydrogenase activity|hydroxymethyl-, formyl- and related transferase activity|folic acid metabolic process|oxidation-reduction process|extracellular exosome	hsa00670	One carbon pool by folate
ALDH2	1.16827	0.0847699		0.671738	7.05e-11		0.853852	0.0337657		1.73887	1.01e-18	Up	1.27239	0.0007781		1.36812	6.82e-06		2.23229	2.08298	2.33866	2.53238	2.56858	2.65159	3.73411	3.78401	4.02406	2.87883	3.24784	2.99892	217	aldehyde dehydrogenase 2 family member	GO:0004029,GO:0004030,GO:0005759,GO:0005975,GO:0006066,GO:0006068,GO:0006069,GO:0009055,GO:0022900,GO:0043878,GO:0051287,GO:0070062	aldehyde dehydrogenase (NAD+) activity|aldehyde dehydrogenase [NAD(P)+] activity|mitochondrial matrix|carbohydrate metabolic process|alcohol metabolic process|ethanol catabolic process|ethanol oxidation|electron transfer activity|electron transport chain|glyceraldehyde-3-phosphate dehydrogenase (NAD+) (non-phosphorylating) activity|NAD binding|extracellular exosome	hsa00010,hsa00053,hsa00071,hsa00280,hsa00310,hsa00330,hsa00340,hsa00380,hsa00410,hsa00561,hsa00620,hsa00770	Glycolysis / Gluconeogenesis|Ascorbate and aldarate metabolism|Fatty acid degradation|Valine, leucine and isoleucine degradation|Lysine degradation|Arginine and proline metabolism|Histidine metabolism|Tryptophan metabolism|beta-Alanine metabolism|Glycerolipid metabolism|Pyruvate metabolism|Pantothenate and CoA biosynthesis
ALDH3A1	0.68004	3.44e-12		0.505637	2.31e-27	Down	0.487264	3.2e-39	Down	1.3446	3.11e-06		0.964574	0.797055		1.3955	5.4e-10		13.9295	13.7205	13.8574	9.74192	9.41458	8.98725	19.2063	20.2353	16.2828	20.5486	17.5962	19.8997	218	aldehyde dehydrogenase 3 family member A1	GO:0001666,GO:0004028,GO:0004029,GO:0004030,GO:0005515,GO:0005615,GO:0005783,GO:0005829,GO:0005886,GO:0006081,GO:0006805,GO:0007568,GO:0007584,GO:0008106,GO:0008284,GO:0018479,GO:0042493,GO:0051384,GO:0051591,GO:0055114	response to hypoxia|3-chloroallyl aldehyde dehydrogenase activity|aldehyde dehydrogenase (NAD+) activity|aldehyde dehydrogenase [NAD(P)+] activity|protein binding|extracellular space|endoplasmic reticulum|cytosol|plasma membrane|cellular aldehyde metabolic process|xenobiotic metabolic process|aging|response to nutrient|alcohol dehydrogenase (NADP+) activity|positive regulation of cell population …	hsa00010,hsa00340,hsa00350,hsa00360,hsa00410,hsa00980,hsa00982,hsa05204	Glycolysis / Gluconeogenesis|Histidine metabolism|Tyrosine metabolism|Phenylalanine metabolism|beta-Alanine metabolism|Metabolism of xenobiotics by cytochrome P450|Drug metabolism - cytochrome P450|Chemical carcinogenesis
ALDH3A2	0.802595	3.32e-12		0.668695	6.83e-28		0.633125	1.19e-59	Down	1.20005	2.74e-06		0.947711	0.366823		1.26755	2.83e-17		48.4577	50.9377	49.6997	40.2305	40.5474	38.551	63.2819	59.3285	55.9517	64.0262	61.5046	63.8767	224	aldehyde dehydrogenase 3 family member A2	GO:0001561,GO:0004028,GO:0004029,GO:0005515,GO:0005778,GO:0005789,GO:0006081,GO:0007417,GO:0007422,GO:0008544,GO:0016021,GO:0030148,GO:0033306,GO:0042803,GO:0043231,GO:0043878,GO:0046458,GO:0046577,GO:0050061,GO:0052814,GO:0055114	fatty acid alpha-oxidation|3-chloroallyl aldehyde dehydrogenase activity|aldehyde dehydrogenase (NAD+) activity|protein binding|peroxisomal membrane|endoplasmic reticulum membrane|cellular aldehyde metabolic process|central nervous system development|peripheral nervous system development|epidermis development|integral component of membrane|sphingolipid biosynthetic process|phytol metabolic proces…	hsa00010,hsa00053,hsa00071,hsa00280,hsa00310,hsa00330,hsa00340,hsa00380,hsa00410,hsa00561,hsa00620,hsa00770	Glycolysis / Gluconeogenesis|Ascorbate and aldarate metabolism|Fatty acid degradation|Valine, leucine and isoleucine degradation|Lysine degradation|Arginine and proline metabolism|Histidine metabolism|Tryptophan metabolism|beta-Alanine metabolism|Glycerolipid metabolism|Pyruvate metabolism|Pantothenate and CoA biosynthesis
ALDH3B1	0.719559	3.32e-09		0.818777	0.0047109		0.809022	9.59e-05		0.878692	0.0525222		0.989035	0.934284		0.889331	0.0277256		43.4939	38.0444	39.5855	27.8047	26.5361	32.5889	39.3374	35.2998	31.61	37.0605	34.2667	36.6408	221	aldehyde dehydrogenase 3 family member B1	GO:0004028,GO:0004030,GO:0005515,GO:0005737,GO:0005829,GO:0005886,GO:0006066,GO:0006068,GO:0006629,GO:0018477,GO:0018479,GO:0030148,GO:0030667,GO:0031982,GO:0034599,GO:0035579,GO:0043312,GO:0046185,GO:0055114,GO:0070062	3-chloroallyl aldehyde dehydrogenase activity|aldehyde dehydrogenase [NAD(P)+] activity|protein binding|cytoplasm|cytosol|plasma membrane|alcohol metabolic process|ethanol catabolic process|lipid metabolic process|benzaldehyde dehydrogenase (NADP+) activity|benzaldehyde dehydrogenase (NAD+) activity|sphingolipid biosynthetic process|secretory granule membrane|vesicle|cellular response to oxidativ…	hsa00010,hsa00340,hsa00350,hsa00360,hsa00410,hsa00980,hsa00982,hsa05204	Glycolysis / Gluconeogenesis|Histidine metabolism|Tyrosine metabolism|Phenylalanine metabolism|beta-Alanine metabolism|Metabolism of xenobiotics by cytochrome P450|Drug metabolism - cytochrome P450|Chemical carcinogenesis
ALDH4A1	0.938612	0.759688		1.00477	0.983604		0.807769	0.0285127		0.934221	0.7168		0.804619	0.102062		1.16199	0.300667		4.6372	3.32107	4.00361	3.73702	3.56071	3.90103	3.94745	4.06454	3.15087	4.65123	4.50852	4.77353	8659	aldehyde dehydrogenase 4 family member A1	GO:0003842,GO:0004029,GO:0005515,GO:0005739,GO:0005759,GO:0005829,GO:0006560,GO:0006562,GO:0009055,GO:0010133,GO:0019470,GO:0022900,GO:0042802,GO:0046487	1-pyrroline-5-carboxylate dehydrogenase activity|aldehyde dehydrogenase (NAD+) activity|protein binding|mitochondrion|mitochondrial matrix|cytosol|proline metabolic process|proline catabolic process|electron transfer activity|proline catabolic process to glutamate|4-hydroxyproline catabolic process|electron transport chain|identical protein binding|glyoxylate metabolic process	hsa00250,hsa00330	Alanine, aspartate and glutamate metabolism|Arginine and proline metabolism
ALDH5A1	0.877008	0.0735998		0.852276	0.0144684		0.821797	0.000694402		1.02889	0.762147		0.96524	0.745146		1.06714	0.442932		9.8842	8.99887	8.94722	8.24909	8.5294	7.56483	9.47535	9.18504	9.90878	9.63495	9.60263	10.5352	7915	aldehyde dehydrogenase 5 family member A1	GO:0004777,GO:0005739,GO:0005759,GO:0006105,GO:0006536,GO:0007417,GO:0009450,GO:0009791,GO:0042135,GO:0042802,GO:0055114	succinate-semialdehyde dehydrogenase (NAD+) activity|mitochondrion|mitochondrial matrix|succinate metabolic process|glutamate metabolic process|central nervous system development|gamma-aminobutyric acid catabolic process|post-embryonic development|neurotransmitter catabolic process|identical protein binding|oxidation-reduction process	hsa00250,hsa00650	Alanine, aspartate and glutamate metabolism|Butanoate metabolism
ALDH6A1	0.761115	0.0047544		0.853509	0.275775		0.716854	0.000147712		0.891458	0.363787		0.840511	0.198717		1.06156	0.637566		3.9145	4.33603	4.05863	3.2598	2.66484	3.4143	4.08428	3.91208	2.963	4.30293	4.07861	4.71587	4329	aldehyde dehydrogenase 6 family member A1	GO:0000062,GO:0003723,GO:0004491,GO:0005654,GO:0005739,GO:0005759,GO:0006210,GO:0006573,GO:0006574,GO:0009083,GO:0018478,GO:0019859,GO:0050873,GO:0055114	fatty-acyl-CoA binding|RNA binding|methylmalonate-semialdehyde dehydrogenase (acylating) activity|nucleoplasm|mitochondrion|mitochondrial matrix|thymine catabolic process|valine metabolic process|valine catabolic process|branched-chain amino acid catabolic process|malonate-semialdehyde dehydrogenase (acetylating) activity|thymine metabolic process|brown fat cell differentiation|oxidation-reductio…	hsa00280,hsa00410,hsa00562,hsa00640	Valine, leucine and isoleucine degradation|beta-Alanine metabolism|Inositol phosphate metabolism|Propanoate metabolism
ALDH7A1	1.00663	0.947774		1.19147	0.000170059		0.983009	0.834577		0.844734	0.0003732		0.82592	0.000679459		1.02391	0.80108		20.1357	21.5251	19.914	20.982	19.9727	20.8513	17.6664	17.8885	16.3643	21.9221	19.2849	21.9756	501	aldehyde dehydrogenase 7 family member A1	GO:0004029,GO:0004043,GO:0005515,GO:0005634,GO:0005739,GO:0005759,GO:0005829,GO:0006081,GO:0006554,GO:0007605,GO:0008802,GO:0019285,GO:0042426,GO:0043878,GO:0055114,GO:0070062	aldehyde dehydrogenase (NAD+) activity|L-aminoadipate-semialdehyde dehydrogenase activity|protein binding|nucleus|mitochondrion|mitochondrial matrix|cytosol|cellular aldehyde metabolic process|lysine catabolic process|sensory perception of sound|betaine-aldehyde dehydrogenase activity|glycine betaine biosynthetic process from choline|choline catabolic process|glyceraldehyde-3-phosphate dehydrogen…	hsa00010,hsa00053,hsa00071,hsa00260,hsa00280,hsa00310,hsa00330,hsa00340,hsa00380,hsa00410,hsa00561,hsa00620	Glycolysis / Gluconeogenesis|Ascorbate and aldarate metabolism|Fatty acid degradation|Glycine, serine and threonine metabolism|Valine, leucine and isoleucine degradation|Lysine degradation|Arginine and proline metabolism|Histidine metabolism|Tryptophan metabolism|beta-Alanine metabolism|Glycerolipid metabolism|Pyruvate metabolism
ALDH8A1	1.08794	0.970577		0.599925	0.737279		2.19076	0.651838		1.81327	0.674418		3.65253	0.466121		0.496731	0.753737		0.0546215	0.0108255	0.0661798	0.0639123	0.0335732	0.0449648	0.100398	0.0117124	0.124793	0	0.0217083	0.0441138	64577	aldehyde dehydrogenase 8 family member A1	GO:0001758,GO:0005829,GO:0042573,GO:0042574,GO:0042904,GO:0047102,GO:0055114,GO:0070062,GO:0097053	retinal dehydrogenase activity|cytosol|retinoic acid metabolic process|retinal metabolic process|9-cis-retinoic acid biosynthetic process|aminomuconate-semialdehyde dehydrogenase activity|oxidation-reduction process|extracellular exosome|L-kynurenine catabolic process	hsa00380	Tryptophan metabolism
ALDH9A1	1.0108	0.903043		0.982131	0.822181		0.994166	0.936578		1.02902	0.644929		1.01328	0.884906		1.01664	0.823311		37.8093	38.7284	38.0531	39.7663	37.485	38.2399	38.3286	39.4311	39.8989	38.6247	38.624	39.521	223	aldehyde dehydrogenase 9 family member A1	GO:0004029,GO:0005737,GO:0005829,GO:0006081,GO:0019145,GO:0033737,GO:0042136,GO:0042445,GO:0043878,GO:0045329,GO:0047105,GO:0051289,GO:0055114,GO:0070062	aldehyde dehydrogenase (NAD+) activity|cytoplasm|cytosol|cellular aldehyde metabolic process|aminobutyraldehyde dehydrogenase activity|1-pyrroline dehydrogenase activity|neurotransmitter biosynthetic process|hormone metabolic process|glyceraldehyde-3-phosphate dehydrogenase (NAD+) (non-phosphorylating) activity|carnitine biosynthetic process|4-trimethylammoniobutyraldehyde dehydrogenase activity|…	hsa00010,hsa00053,hsa00071,hsa00280,hsa00310,hsa00330,hsa00340,hsa00380,hsa00410,hsa00561,hsa00620	Glycolysis / Gluconeogenesis|Ascorbate and aldarate metabolism|Fatty acid degradation|Valine, leucine and isoleucine degradation|Lysine degradation|Arginine and proline metabolism|Histidine metabolism|Tryptophan metabolism|beta-Alanine metabolism|Glycerolipid metabolism|Pyruvate metabolism
ALDOA	1.17163	0.346563		0.859364	0.327813		0.951244	0.800717		1.36317	0.00159738		1.10799	0.5458		1.2317	0.103218		5.30166	4.87021	5.31387	7.14428	6.02579	4.91124	7.21835	7.26075	6.59415	6.93228	5.51115	6.66747	226	aldolase, fructose-bisphosphate A	GO:0002576,GO:0003723,GO:0003779,GO:0004332,GO:0005515,GO:0005576,GO:0005615,GO:0005634,GO:0005829,GO:0006000,GO:0006094,GO:0006096,GO:0006754,GO:0006941,GO:0007015,GO:0007339,GO:0008092,GO:0008360,GO:0015629,GO:0015631,GO:0016020,GO:0030388,GO:0031093,GO:0031430,GO:0031674,GO:0034774,GO:0042802,GO:0043312,GO:0045296,GO:0046716,GO:0051289,GO:0061621,GO:0061827,GO:0070061,GO:0070062,GO:1904724,GO:…	platelet degranulation|RNA binding|actin binding|fructose-bisphosphate aldolase activity|protein binding|extracellular region|extracellular space|nucleus|cytosol|fructose metabolic process|gluconeogenesis|glycolytic process|ATP biosynthetic process|striated muscle contraction|actin filament organization|binding of sperm to zona pellucida|cytoskeletal protein binding|regulation of cell shape|actin…	hsa00010,hsa00030,hsa00051,hsa04066	Glycolysis / Gluconeogenesis|Pentose phosphate pathway|Fructose and mannose metabolism|HIF-1 signaling pathway
ALDOC	0.979612	0.878755		0.92238	0.352963		1.03071	0.806449		1.06186	0.508566		1.1186	0.305437		0.950346	0.699615		19.9391	21.6193	19.008	20.0093	18.9111	20.244	21.1412	21.9476	21.1006	18.2943	17.5659	21.8402	230	aldolase, fructose-bisphosphate C	GO:0004332,GO:0005515,GO:0005576,GO:0005829,GO:0005856,GO:0006000,GO:0006094,GO:0006096,GO:0008092,GO:0030388,GO:0030855,GO:0034774,GO:0043312,GO:0061621,GO:0070062,GO:1904724,GO:1904813	fructose-bisphosphate aldolase activity|protein binding|extracellular region|cytosol|cytoskeleton|fructose metabolic process|gluconeogenesis|glycolytic process|cytoskeletal protein binding|fructose 1,6-bisphosphate metabolic process|epithelial cell differentiation|secretory granule lumen|neutrophil degranulation|canonical glycolysis|extracellular exosome|tertiary granule lumen|ficolin-1-rich gran…	hsa00010,hsa00030,hsa00051,hsa04066	Glycolysis / Gluconeogenesis|Pentose phosphate pathway|Fructose and mannose metabolism|HIF-1 signaling pathway
ALG1	1.08379	0.335423		0.93983	0.445865		1.01802	0.848645		1.153	0.0249387		1.08427	0.322005		1.06449	0.464676		9.49103	10.335	10.6521	11.1172	10.533	11.2837	12.1078	11.5555	11.4022	10.6633	10.6821	11.1717	56052	ALG1 chitobiosyldiphosphodolichol beta-mannosyltransferase	GO:0000030,GO:0004578,GO:0005783,GO:0005789,GO:0006486,GO:0006488,GO:0016020,GO:0016021,GO:0097502	mannosyltransferase activity|chitobiosyldiphosphodolichol beta-mannosyltransferase activity|endoplasmic reticulum|endoplasmic reticulum membrane|protein glycosylation|dolichol-linked oligosaccharide biosynthetic process|membrane|integral component of membrane|mannosylation	hsa00510,hsa00513	N-Glycan biosynthesis|Various types of N-glycan biosynthesis
ALG10	0.8453	0.242526		0.955342	0.812744		0.923875	0.553105		0.884583	0.422348		0.968095	0.889637		0.914748	0.59994		1.50771	2.11862	2.02424	1.46749	1.77274	1.5235	1.37593	1.76502	1.84387	1.58642	1.9299	1.6647	84920	ALG10 alpha-1,2-glucosyltransferase	GO:0005515,GO:0005783,GO:0005789,GO:0006487,GO:0006488,GO:0016021,GO:0106073	protein binding|endoplasmic reticulum|endoplasmic reticulum membrane|protein N-linked glycosylation|dolichol-linked oligosaccharide biosynthetic process|integral component of membrane|dolichyl pyrophosphate Glc2Man9GlcNAc2 alpha-1,2-glucosyltransferase activity	hsa00510	N-Glycan biosynthesis
ALG10B	0.86697	0.106063		1.04055	0.813603		0.980177	0.872342		0.833074	0.0659498		0.942985	0.731822		0.884378	0.147883		2.62054	2.78348	2.66793	2.16396	2.43566	2.38196	1.88431	2.5696	2.25815	2.31169	2.41658	2.42782	144245	ALG10 alpha-1,2-glucosyltransferase B	GO:0005515,GO:0005783,GO:0005886,GO:0006486,GO:0006487,GO:0006488,GO:0016021,GO:0016740,GO:0060050,GO:0106073,GO:1901980	protein binding|endoplasmic reticulum|plasma membrane|protein glycosylation|protein N-linked glycosylation|dolichol-linked oligosaccharide biosynthetic process|integral component of membrane|transferase activity|positive regulation of protein glycosylation|dolichyl pyrophosphate Glc2Man9GlcNAc2 alpha-1,2-glucosyltransferase activity|positive regulation of inward rectifier potassium channel activi…	hsa00510	N-Glycan biosynthesis
ALG11	0.902984	0.73785		0.797934	0.362799		0.83213	0.387302		1.13156	0.628609		1.04439	0.910572		1.08488	0.776048		0.748397	0.825901	0.639714	0.559748	0.762317	0.673843	0.768563	0.679293	1.04841	0.841483	0.849217	0.716896	440138	ALG11 alpha-1,2-mannosyltransferase	GO:0004377,GO:0005789,GO:0006487,GO:0006490,GO:0016020,GO:0016021,GO:0097502	GDP-Man:Man3GlcNAc2-PP-Dol alpha-1,2-mannosyltransferase activity|endoplasmic reticulum membrane|protein N-linked glycosylation|oligosaccharide-lipid intermediate biosynthetic process|membrane|integral component of membrane|mannosylation	hsa00510,hsa00513	N-Glycan biosynthesis|Various types of N-glycan biosynthesis
ALG12	1.01575	0.917488		0.955545	0.716254		0.978912	0.884052		1.06285	0.566238		1.02554	0.899958		1.03754	0.818355		5.02945	4.85884	4.74669	4.97304	4.72292	5.12858	5.68753	4.95375	4.88393	5.50584	4.25461	5.45463	79087	ALG12 alpha-1,6-mannosyltransferase	GO:0000009,GO:0000030,GO:0005783,GO:0005788,GO:0005789,GO:0006457,GO:0006487,GO:0006488,GO:0016020,GO:0016021,GO:0052824,GO:0052917,GO:0097502	alpha-1,6-mannosyltransferase activity|mannosyltransferase activity|endoplasmic reticulum|endoplasmic reticulum lumen|endoplasmic reticulum membrane|protein folding|protein N-linked glycosylation|dolichol-linked oligosaccharide biosynthetic process|membrane|integral component of membrane|dolichyl-pyrophosphate Man7GlcNAc2 alpha-1,6-mannosyltransferase activity|dol-P-Man:Man(7)GlcNAc(2)-PP-Dol alp…	hsa00510,hsa00513	N-Glycan biosynthesis|Various types of N-glycan biosynthesis
ALG13	1.04028	0.671136		1.05464	0.519007		1.03155	0.69447		0.986217	0.883135		0.979065	0.850115		1.00838	0.939236		4.25968	4.47711	4.57566	4.83491	4.5409	4.43071	4.232	4.52494	4.34481	4.51245	4.57835	4.36315	79868	ALG13 UDP-N-acetylglucosaminyltransferase subunit	GO:0003723,GO:0004577,GO:0004843,GO:0005789,GO:0006488,GO:0006508,GO:0008234,GO:0018215	RNA binding|N-acetylglucosaminyldiphosphodolichol N-acetylglucosaminyltransferase activity|thiol-dependent ubiquitin-specific protease activity|endoplasmic reticulum membrane|dolichol-linked oligosaccharide biosynthetic process|proteolysis|cysteine-type peptidase activity|protein phosphopantetheinylation	hsa00510,hsa00513	N-Glycan biosynthesis|Various types of N-glycan biosynthesis
ALG14	0.970783	0.897379		1.07189	0.706343		1.00624	0.974537		0.905585	0.534117		0.93961	0.767685		0.964776	0.864212		1.08261	0.910789	1.11309	1.03872	1.05576	0.912627	0.895534	1.03853	0.874943	1.02616	0.994434	0.982889	199857	ALG14 UDP-N-acetylglucosaminyltransferase subunit	GO:0005789,GO:0006488,GO:0016021,GO:0031965,GO:0043541	endoplasmic reticulum membrane|dolichol-linked oligosaccharide biosynthetic process|integral component of membrane|nuclear membrane|UDP-N-acetylglucosamine transferase complex	hsa00510,hsa00513	N-Glycan biosynthesis|Various types of N-glycan biosynthesis
ALG2	1.06569	0.559432		0.952582	0.658336		1.01756	0.88106		1.11854	0.157983		1.06929	0.549264		1.04719	0.681823		11.0709	12.3872	11.5562	12.6983	13.1086	11.4022	12.2211	13.5712	13.2886	12.0973	11.6169	13.0375	85365	ALG2 alpha-1,3/1,6-mannosyltransferase	GO:0000033,GO:0004378,GO:0005515,GO:0005634,GO:0005737,GO:0005789,GO:0005829,GO:0006488,GO:0006490,GO:0015629,GO:0016020,GO:0016021,GO:0033577,GO:0046982,GO:0047485,GO:0048306,GO:0048471,GO:0051592,GO:0097502,GO:0102704	alpha-1,3-mannosyltransferase activity|GDP-Man:Man1GlcNAc2-PP-Dol alpha-1,3-mannosyltransferase activity|protein binding|nucleus|cytoplasm|endoplasmic reticulum membrane|cytosol|dolichol-linked oligosaccharide biosynthetic process|oligosaccharide-lipid intermediate biosynthetic process|actin cytoskeleton|membrane|integral component of membrane|protein glycosylation in endoplasmic reticulum|protei…	hsa00510,hsa00513	N-Glycan biosynthesis|Various types of N-glycan biosynthesis
ALG3	0.999216	0.995602		0.90028	0.0549982		0.956199	0.402507		1.10976	0.067065		1.06313	0.38875		1.04488	0.517907		39.5742	38.5785	35.9713	37.5262	38.8547	37.3605	42.357	44.4458	39.6282	39.3015	40.5497	39.6892	10195	ALG3 alpha-1,3- mannosyltransferase	GO:0000033,GO:0005515,GO:0005783,GO:0005789,GO:0006486,GO:0006488,GO:0016021,GO:0052925,GO:0097502	alpha-1,3-mannosyltransferase activity|protein binding|endoplasmic reticulum|endoplasmic reticulum membrane|protein glycosylation|dolichol-linked oligosaccharide biosynthetic process|integral component of membrane|dol-P-Man:Man(5)GlcNAc(2)-PP-Dol alpha-1,3-mannosyltransferase activity|mannosylation	hsa00510,hsa00513	N-Glycan biosynthesis|Various types of N-glycan biosynthesis
ALG5	1.03952	0.80698		0.966362	0.81352		1.00732	0.958791		1.07556	0.522763		1.04341	0.776244		1.03191	0.838959		18.125	16.9136	15.4621	17.8487	18.4524	16.0591	18.9675	17.6725	17.5752	17.7785	17.1149	17.3443	29880	ALG5 dolichyl-phosphate beta-glucosyltransferase	GO:0004576,GO:0004581,GO:0005789,GO:0006486,GO:0006487,GO:0007368,GO:0016020,GO:0016021,GO:0018279	oligosaccharyl transferase activity|dolichyl-phosphate beta-glucosyltransferase activity|endoplasmic reticulum membrane|protein glycosylation|protein N-linked glycosylation|determination of left/right symmetry|membrane|integral component of membrane|protein N-linked glycosylation via asparagine	hsa00510	N-Glycan biosynthesis
ALG6	0.885997	0.368608		0.911001	0.532695		0.87018	0.193823		0.972392	0.871359		0.956163	0.819946		1.01803	0.92494		4.62896	5.53584	4.86707	4.335	4.78465	4.16355	5.47497	4.32022	4.78696	5.13643	4.84741	5.35388	29929	ALG6 alpha-1,3-glucosyltransferase	GO:0004583,GO:0005789,GO:0006487,GO:0006488,GO:0006490,GO:0016020,GO:0016021,GO:0042281,GO:0046527	dolichyl-phosphate-glucose-glycolipid alpha-glucosyltransferase activity|endoplasmic reticulum membrane|protein N-linked glycosylation|dolichol-linked oligosaccharide biosynthetic process|oligosaccharide-lipid intermediate biosynthetic process|membrane|integral component of membrane|dolichyl pyrophosphate Man9GlcNAc2 alpha-1,3-glucosyltransferase activity|glucosyltransferase activity	hsa00510	N-Glycan biosynthesis
ALG8	1.03206	0.638878		1.03564	0.557061		1.01823	0.750782		0.996354	0.96205		0.984201	0.83623		1.01342	0.856915		57.37	60.9897	56.267	58.4224	59.1323	62.1866	59.2357	56.4519	57.9284	58.2069	60.615	58.5733	79053	ALG8 alpha-1,3-glucosyltransferase	GO:0000033,GO:0004583,GO:0005515,GO:0005789,GO:0006487,GO:0006488,GO:0006490,GO:0016021,GO:0018279,GO:0042283,GO:0097502	alpha-1,3-mannosyltransferase activity|dolichyl-phosphate-glucose-glycolipid alpha-glucosyltransferase activity|protein binding|endoplasmic reticulum membrane|protein N-linked glycosylation|dolichol-linked oligosaccharide biosynthetic process|oligosaccharide-lipid intermediate biosynthetic process|integral component of membrane|protein N-linked glycosylation via asparagine|dolichyl pyrophosphate …	hsa00510	N-Glycan biosynthesis
ALG9	1.05121	0.662902		1.04767	0.643536		1.09227	0.255433		1.00326	0.981348		1.04361	0.723814		0.96232	0.749912		4.4923	4.78633	5.18078	5.20166	4.89797	5.05389	4.89892	4.84255	4.73353	4.53145	4.89606	4.51869	79796	ALG9 alpha-1,2-mannosyltransferase	GO:0000026,GO:0000030,GO:0005789,GO:0006487,GO:0006488,GO:0016020,GO:0016021,GO:0052918,GO:0052926,GO:0097502	alpha-1,2-mannosyltransferase activity|mannosyltransferase activity|endoplasmic reticulum membrane|protein N-linked glycosylation|dolichol-linked oligosaccharide biosynthetic process|membrane|integral component of membrane|dol-P-Man:Man(8)GlcNAc(2)-PP-Dol alpha-1,2-mannosyltransferase activity|dol-P-Man:Man(6)GlcNAc(2)-PP-Dol alpha-1,2-mannosyltransferase activity|mannosylation	hsa00510,hsa00513	N-Glycan biosynthesis|Various types of N-glycan biosynthesis
ALKBH1	0.981677	0.918893		1.02008	0.90661		1.00354	0.981144		0.962209	0.752193		0.984807	0.932483		0.978115	0.883977		7.8026	8.07001	8.22246	8.20058	7.01038	8.36896	7.5975	7.67979	7.85387	7.91016	8.07024	7.64024	8846	alkB homolog 1, histone H2A dioxygenase	GO:0000049,GO:0000791,GO:0001701,GO:0001764,GO:0001890,GO:0002101,GO:0005634,GO:0005654,GO:0005737,GO:0005739,GO:0005783,GO:0006281,GO:0006307,GO:0006446,GO:0006448,GO:0008198,GO:0016706,GO:0031175,GO:0035511,GO:0035513,GO:0035515,GO:0035516,GO:0035552,GO:0042056,GO:0042245,GO:0043524,GO:0048589,GO:0050918,GO:0070129,GO:0070579,GO:0070989,GO:0080111,GO:0103053,GO:0140078,GO:1990983,GO:1990984	tRNA binding|euchromatin|in utero embryonic development|neuron migration|placenta development|tRNA wobble cytosine modification|nucleus|nucleoplasm|cytoplasm|mitochondrion|endoplasmic reticulum|DNA repair|DNA dealkylation involved in DNA repair|regulation of translational initiation|regulation of translational elongation|ferrous iron binding|2-oxoglutarate-dependent dioxygenase activity|neuron pr…
ALKBH2	1.01199	0.949933		0.999599	0.998107		1.05273	0.674624		1.01221	0.940589		1.05419	0.766784		0.961191	0.783652		16.7501	16.9472	18.2148	16.8816	16.4141	19.0947	15.7867	20.1718	16.5035	16.5898	16.0831	17.336	121642	alkB homolog 2, alpha-ketoglutarate dependent dioxygenase	GO:0005515,GO:0005654,GO:0006307,GO:0008198,GO:0035511,GO:0043734,GO:0051747,GO:0070989,GO:0080111,GO:0103053	protein binding|nucleoplasm|DNA dealkylation involved in DNA repair|ferrous iron binding|oxidative DNA demethylation|DNA-N1-methyladenine dioxygenase activity|cytosine C-5 DNA demethylase activity|oxidative demethylation|DNA demethylation|1-ethyladenine demethylase activity
ALKBH3	1.00815	0.967705		0.925426	0.503492		0.962055	0.751715		1.08923	0.452542		1.04065	0.804192		1.04784	0.754887		13.3929	11.4773	13.3052	12.8493	12.7465	12.7851	14.4633	13.148	13.8758	13.7049	13.8057	12.5793	221120	alkB homolog 3, alpha-ketoglutarate dependent dioxygenase	GO:0005515,GO:0005634,GO:0005654,GO:0005739,GO:0005829,GO:0006281,GO:0006307,GO:0008198,GO:0008283,GO:0031418,GO:0035552,GO:0035553,GO:0043734,GO:1990930	protein binding|nucleus|nucleoplasm|mitochondrion|cytosol|DNA repair|DNA dealkylation involved in DNA repair|ferrous iron binding|cell population proliferation|L-ascorbic acid binding|oxidative single-stranded DNA demethylation|oxidative single-stranded RNA demethylation|DNA-N1-methyladenine dioxygenase activity|RNA N1-methyladenosine dioxygenase activity
ALKBH4	0.974036	0.913006		0.88854	0.427757		1.02786	0.873937		1.09596	0.579886		1.15802	0.359586		0.947571	0.79864		4.99853	4.8753	6.31854	5.23215	5.26844	5.22453	6.13579	5.2888	6.26954	5.34519	4.90127	5.12565	54784	alkB homolog 4, lysine demethylase	GO:0003779,GO:0005515,GO:0005730,GO:0005737,GO:0006325,GO:0006482,GO:0016491,GO:0016706,GO:0030496,GO:0031032,GO:0032451,GO:0035511,GO:0035516,GO:0036090,GO:0046872,GO:0070938,GO:0070989,GO:0080111,GO:1902275	actin binding|protein binding|nucleolus|cytoplasm|chromatin organization|protein demethylation|oxidoreductase activity|2-oxoglutarate-dependent dioxygenase activity|midbody|actomyosin structure organization|demethylase activity|oxidative DNA demethylation|oxidative DNA demethylase activity|cleavage furrow ingression|metal ion binding|contractile ring|oxidative demethylation|DNA demethylation|regu…
ALKBH5	1.11362	0.0191251		1.019	0.808777		1.05972	0.339411		1.09268	0.0633263		1.04102	0.645424		1.05077	0.490623		42.8158	43.6615	46.4416	51.0282	47.2098	49.3419	47.4973	50.7994	46.6479	45.3759	43.6032	51	54890	alkB homolog 5, RNA demethylase	GO:0001666,GO:0003723,GO:0005634,GO:0005654,GO:0005794,GO:0005829,GO:0006307,GO:0006397,GO:0006406,GO:0007283,GO:0016607,GO:0016706,GO:0030154,GO:0035515,GO:0035553,GO:0043488,GO:0046872,GO:1990931	response to hypoxia|RNA binding|nucleus|nucleoplasm|Golgi apparatus|cytosol|DNA dealkylation involved in DNA repair|mRNA processing|mRNA export from nucleus|spermatogenesis|nuclear speck|2-oxoglutarate-dependent dioxygenase activity|cell differentiation|oxidative RNA demethylase activity|oxidative single-stranded RNA demethylation|regulation of mRNA stability|metal ion binding|RNA N6-methyladenos…
ALKBH6	0.869985	0.373802		0.670319	0.00135198		0.756111	0.0198045		1.29766	0.047752		1.12929	0.561445		1.15049	0.373296		6.53991	6.17213	6.9176	5.88769	5.51213	5.62583	8.88659	6.77056	9.73379	8.66016	7.20273	6.75945	84964	alkB homolog 6	GO:0005515,GO:0005654,GO:0005737,GO:0005925,GO:0046872,GO:0051213,GO:0055114	protein binding|nucleoplasm|cytoplasm|focal adhesion|metal ion binding|dioxygenase activity|oxidation-reduction process
ALKBH7	0.95389	0.773544		1.11191	0.462673		0.960335	0.765924		0.857729	0.200105		0.864383	0.306618		0.993201	0.970754		17.8021	20.2081	20.2249	19.4438	18.7923	17.1407	18.8553	16.5028	14.5094	18.4671	20.3216	19.1882	84266	alkB homolog 7	GO:0005515,GO:0005739,GO:0005759,GO:0006631,GO:0006974,GO:0010883,GO:0046872,GO:0051213,GO:0055114,GO:1902445	protein binding|mitochondrion|mitochondrial matrix|fatty acid metabolic process|cellular response to DNA damage stimulus|regulation of lipid storage|metal ion binding|dioxygenase activity|oxidation-reduction process|regulation of mitochondrial membrane permeability involved in programmed necrotic cell death
ALKBH8	1.00155	0.995608		0.882874	0.316666		1.15437	0.230755		1.13422	0.236418		1.30878	0.0117498		0.867534	0.250795		3.13903	3.26762	3.37081	3.09513	3.61841	3.055	3.55291	3.85615	3.65846	2.60677	3.09557	2.80171	91801	alkB homolog 8, tRNA methyltransferase	GO:0000049,GO:0002098,GO:0005506,GO:0005515,GO:0005634,GO:0005654,GO:0005737,GO:0005829,GO:0006974,GO:0008270,GO:0016300,GO:0016604,GO:0016706,GO:0030488,GO:0055114,GO:0106335	tRNA binding|tRNA wobble uridine modification|iron ion binding|protein binding|nucleus|nucleoplasm|cytoplasm|cytosol|cellular response to DNA damage stimulus|zinc ion binding|tRNA (uracil) methyltransferase activity|nuclear body|2-oxoglutarate-dependent dioxygenase activity|tRNA methylation|oxidation-reduction process|tRNA (carboxymethyluridine(34)-5-O)-methyltransferase activity
ALMS1	1.05639	0.600237		0.99306	0.961372		1.06808	0.475235		1.06361	0.409188		1.07667	0.454164		0.988998	0.929245		3.65254	3.60463	3.64461	3.64298	4.30794	3.53805	3.63133	3.98264	3.95627	3.88812	3.52905	3.38675	7840	ALMS1 centrosome and basal body associated protein	GO:0000086,GO:0000922,GO:0003674,GO:0005515,GO:0005813,GO:0005814,GO:0005829,GO:0005929,GO:0008017,GO:0010389,GO:0016197,GO:0046599,GO:0051492,GO:0097711,GO:0120162	G2/M transition of mitotic cell cycle|spindle pole|molecular_function|protein binding|centrosome|centriole|cytosol|cilium|microtubule binding|regulation of G2/M transition of mitotic cell cycle|endosomal transport|regulation of centriole replication|regulation of stress fiber assembly|ciliary basal body-plasma membrane docking|positive regulation of cold-induced thermogenesis
ALOX12B	0.188506	0.0516457		1.58545	0.835764		0.300881	0.255729		0.119306	0.0150244	Down	0.190149	0.228019		0.626123	0.694422		0.341212	0.261774	0.0444532	0.0536626	0.0225513	0.0453045	0.0449582	0	0.0314339	0.0106772	0.164043	0.233347	242	arachidonate 12-lipoxygenase, 12R type	GO:0004052,GO:0005506,GO:0005515,GO:0005829,GO:0006497,GO:0006665,GO:0010628,GO:0016702,GO:0016829,GO:0016853,GO:0019369,GO:0019372,GO:0034440,GO:0043410,GO:0043651,GO:0046513,GO:0047677,GO:0048471,GO:0051122,GO:0055114,GO:0061436,GO:0070257,GO:1990136	arachidonate 12(S)-lipoxygenase activity|iron ion binding|protein binding|cytosol|protein lipidation|sphingolipid metabolic process|positive regulation of gene expression|oxidoreductase activity, acting on single donors with incorporation of molecular oxygen, incorporation of two atoms of oxygen|lyase activity|isomerase activity|arachidonic acid metabolic process|lipoxygenase pathway|lipid oxidat…	hsa00590,hsa04726	Arachidonic acid metabolism|Serotonergic synapse
ALOX15B	0.0840826	0.294705					0.0909819	0.266133		0.0433314	0.142114		0.0469174	0.251624		0.923039	0.975024		0.0515689	0.0817636	0	0	0	0.010613	0	0	0	0	0.0614854	0.0624726	247	arachidonate 15-lipoxygenase type B	GO:0005506,GO:0005509,GO:0005515,GO:0005634,GO:0005829,GO:0005856,GO:0005886,GO:0005912,GO:0005925,GO:0006629,GO:0006644,GO:0006915,GO:0008285,GO:0008289,GO:0010744,GO:0016020,GO:0016165,GO:0016702,GO:0019369,GO:0019372,GO:0019898,GO:0030336,GO:0030850,GO:0030856,GO:0032722,GO:0034440,GO:0035360,GO:0036403,GO:0043651,GO:0045618,GO:0045786,GO:0045926,GO:0050473,GO:0051122,GO:0070062,GO:0071926,GO:…	iron ion binding|calcium ion binding|protein binding|nucleus|cytosol|cytoskeleton|plasma membrane|adherens junction|focal adhesion|lipid metabolic process|phospholipid metabolic process|apoptotic process|negative regulation of cell population proliferation|lipid binding|positive regulation of macrophage derived foam cell differentiation|membrane|linoleate 13S-lipoxygenase activity|oxidoreductase …	hsa00590,hsa04726	Arachidonic acid metabolism|Serotonergic synapse
ALOXE3	1.21818	0.823157		0.20013	1.13e-06	Down	1.53234	0.50776		6.08006	1.34e-08	Up	7.66382	9.21e-10	Up	0.794653	0.795102		0.108103	0.206599	0.155927	0.127997	0.150295	0.293989	0.449441	0.968609	1.43338	0.142318	0.0997373	0.13252	59344	arachidonate lipoxygenase 3	GO:0005506,GO:0005515,GO:0005829,GO:0006665,GO:0016702,GO:0019233,GO:0019369,GO:0019372,GO:0035357,GO:0043651,GO:0045444,GO:0046513,GO:0050486,GO:0051120,GO:0051122,GO:0055114,GO:0061436,GO:0106255,GO:0106256	iron ion binding|protein binding|cytosol|sphingolipid metabolic process|oxidoreductase activity, acting on single donors with incorporation of molecular oxygen, incorporation of two atoms of oxygen|sensory perception of pain|arachidonic acid metabolic process|lipoxygenase pathway|peroxisome proliferator activated receptor signaling pathway|linoleic acid metabolic process|fat cell differentiation|…
ALPG	0.737132	0.424653		1.16706	0.441288		1.99202	0.0784803		0.631723	0.00158635	Down	1.70922	0.237197		0.370017	0.0118251	Down	8.09804	5.57	4.71066	5.33997	3.40253	4.76658	4.27642	4.0136	3.30987	1.67024	3.53187	1.62608	251	alkaline phosphatase, germ cell	GO:0004035,GO:0005576,GO:0005886,GO:0016311,GO:0031225,GO:0046872	alkaline phosphatase activity|extracellular region|plasma membrane|dephosphorylation|anchored component of membrane|metal ion binding	hsa00730,hsa00790	Thiamine metabolism|Folate biosynthesis
ALPI	0.578394	6.52e-05	Down	1.09708	0.780517		1.03121	0.91483		0.527152	1.08e-05	Down	0.940764	0.872133		0.560874	1.09e-07	Down	43.082	36.3443	38.5486	25.0185	18.1647	24.8465	24.2642	21.758	16.0665	21.3848	19.4339	25.5059	248	alkaline phosphatase, intestinal	GO:0000287,GO:0002020,GO:0004035,GO:0005515,GO:0005576,GO:0005886,GO:0006654,GO:0007586,GO:0008270,GO:0016311,GO:0031225	magnesium ion binding|protease binding|alkaline phosphatase activity|protein binding|extracellular region|plasma membrane|phosphatidic acid biosynthetic process|digestion|zinc ion binding|dephosphorylation|anchored component of membrane	hsa00730,hsa00790	Thiamine metabolism|Folate biosynthesis
ALPK1	0.664112	0.394819		0.772897	0.626173		0.57278	0.14024		0.85914	0.7456		0.741506	0.541566		1.1595	0.783332		0.487091	0.411552	0.227782	0.324967	0.299392	0.121348	0.450269	0.252869	0.263569	0.25366	0.509436	0.548673	80216	alpha kinase 1	GO:0002753,GO:0004674,GO:0005515,GO:0005524,GO:0005829,GO:0006468,GO:0043123,GO:0045087,GO:0048029,GO:0106310,GO:0106311	cytoplasmic pattern recognition receptor signaling pathway|protein serine/threonine kinase activity|protein binding|ATP binding|cytosol|protein phosphorylation|positive regulation of I-kappaB kinase/NF-kappaB signaling|innate immune response|monosaccharide binding|protein serine kinase activity|protein threonine kinase activity
ALPK2	1.01518	0.831017		0.997052	0.968379		0.995604	0.944445		1.01804	0.749675		0.999564	0.994554		1.01958	0.763628		34.7916	32.3485	33.7977	33.3983	35.6031	33.2078	34.4554	34.4202	33.6762	35.3529	34.9455	32.8536	115701	alpha kinase 2	GO:0003007,GO:0003308,GO:0005524,GO:0006468,GO:0010468,GO:0016323,GO:0030010,GO:0042981,GO:0055013,GO:0106310,GO:0106311,GO:1905223	heart morphogenesis|negative regulation of Wnt signaling pathway involved in heart development|ATP binding|protein phosphorylation|regulation of gene expression|basolateral plasma membrane|establishment of cell polarity|regulation of apoptotic process|cardiac muscle cell development|protein serine kinase activity|protein threonine kinase activity|epicardium morphogenesis
ALPK3	0.538412	0.368356		0.779994	0.793495		0.485195	0.197469		0.690125	0.55954		0.622797	0.509964		1.10929	0.898153		0.0757082	0.093779	0.0491403	0.0395472	0.0193893	0.0584283	0.071787	0.037686	0.0411831	0.110162	0.0644762	0.068241	57538	alpha kinase 3	GO:0005524,GO:0005634,GO:0006468,GO:0007507,GO:0055013,GO:0106310,GO:0106311	ATP binding|nucleus|protein phosphorylation|heart development|cardiac muscle cell development|protein serine kinase activity|protein threonine kinase activity
ALPP	0.728969	7.49e-22		1.03314	0.553665		0.926264	0.0385494		0.705496	1.41e-23		0.89747	0.00934376		0.786931	3.8e-05		950.984	850.682	861.556	648.462	616.724	671.057	650.686	634.848	589.764	739.097	667.178	694.319	250	alkaline phosphatase, placental	GO:0000287,GO:0004035,GO:0005515,GO:0005886,GO:0008270,GO:0009986,GO:0016021,GO:0016311,GO:0031225	magnesium ion binding|alkaline phosphatase activity|protein binding|plasma membrane|zinc ion binding|cell surface|integral component of membrane|dephosphorylation|anchored component of membrane	hsa00730,hsa00790	Thiamine metabolism|Folate biosynthesis
ALS2	1.11286	0.284983		0.931117	0.486554		0.933133	0.477711		1.19502	0.0108048		1.00327	0.984402		1.19246	0.0195292		3.03321	2.93081	3.3655	3.06088	3.69104	3.60638	3.65863	3.54939	3.91236	4.00389	3.75277	3.39049	57679	alsin Rho guanine nucleotide exchange factor ALS2	GO:0001726,GO:0005085,GO:0005096,GO:0005515,GO:0005634,GO:0005769,GO:0005813,GO:0005829,GO:0007032,GO:0007041,GO:0030027,GO:0030425,GO:0030426,GO:0031267,GO:0031982,GO:0032991,GO:0035022,GO:0042802,GO:0042803,GO:0043539,GO:0043547,GO:0045860,GO:0048812,GO:0051036,GO:0051260,GO:0071902	ruffle|guanyl-nucleotide exchange factor activity|GTPase activator activity|protein binding|nucleus|early endosome|centrosome|cytosol|endosome organization|lysosomal transport|lamellipodium|dendrite|growth cone|small GTPase binding|vesicle|protein-containing complex|positive regulation of Rac protein signal transduction|identical protein binding|protein homodimerization activity|protein serine/th…	hsa05014,hsa05022	Amyotrophic lateral sclerosis|Pathways of neurodegeneration - multiple diseases
ALS2CL	0.833216	0.0282474		0.647036	4.82e-12	Down	0.87148	0.0997625		1.28757	5.28e-05		1.34828	5.51e-06		0.956001	0.706597		4.12612	3.89356	4.36119	3.12077	3.57952	3.59173	5.29517	5.13318	5.47423	3.68884	3.99622	4.18046	259173	ALS2 C-terminal like	GO:0005096,GO:0005515,GO:0005829,GO:0007032,GO:0042802,GO:0043547	GTPase activator activity|protein binding|cytosol|endosome organization|identical protein binding|positive regulation of GTPase activity
ALX1	0.889633	0.86439		0.894724	0.872127		1.07208	0.909059		0.994097	0.992919		1.19906	0.816826		0.829881	0.768947		0.593065	0.535843	0.933425	0.646318	0.625417	0.556421	0.872783	0.336626	0.830247	0.45686	0.554596	0.704375	8092	ALX homeobox 1	GO:0000122,GO:0000785,GO:0000977,GO:0000981,GO:0001228,GO:0001755,GO:0005515,GO:0005634,GO:0005654,GO:0005794,GO:0006357,GO:0010718,GO:0016604,GO:0042803,GO:0045892,GO:0045893,GO:0045944,GO:0048704,GO:1990837	negative regulation of transcription by RNA polymerase II|chromatin|RNA polymerase II transcription regulatory region sequence-specific DNA binding|DNA-binding transcription factor activity, RNA polymerase II-specific|DNA-binding transcription activator activity, RNA polymerase II-specific|neural crest cell migration|protein binding|nucleus|nucleoplasm|Golgi apparatus|regulation of transcription …
ALX4	0.529853	0.73785		0.795188	0.921753		1.90528	0.749247		0.667873	0.793619		2.40214	0.665595		0.278007	0.358582		0.0725044	0.043109	0.00488038	0.00471316	0.05942	0	0.00493583	0.0103646	0.0644192	0.00468888	0.0144078	0.0146391	60529	ALX homeobox 4	GO:0000785,GO:0000977,GO:0000981,GO:0001228,GO:0001501,GO:0001942,GO:0003677,GO:0005515,GO:0005634,GO:0005654,GO:0005667,GO:0006357,GO:0007517,GO:0009791,GO:0009952,GO:0035115,GO:0035116,GO:0042733,GO:0042981,GO:0045944,GO:0048565,GO:0048704,GO:0060021,GO:0071837,GO:1990837	chromatin|RNA polymerase II transcription regulatory region sequence-specific DNA binding|DNA-binding transcription factor activity, RNA polymerase II-specific|DNA-binding transcription activator activity, RNA polymerase II-specific|skeletal system development|hair follicle development|DNA binding|protein binding|nucleus|nucleoplasm|transcription regulator complex|regulation of transcription by R…
ALYREF	1.00702	0.944593		0.99469	0.953586		1.09829	0.0260471		1.01222	0.885056		1.10533	0.0730272		0.916814	0.103283		92.0804	85.4209	94.5507	89.392	92.4421	91.4019	87.7916	91.6889	95.271	85.0147	81.9368	83.023	10189	Aly/REF export factor	GO:0000018,GO:0000346,GO:0000398,GO:0000781,GO:0001649,GO:0003723,GO:0005515,GO:0005634,GO:0005654,GO:0005737,GO:0005829,GO:0006405,GO:0006406,GO:0016020,GO:0016032,GO:0016607,GO:0031124,GO:0031297,GO:0032786,GO:0035145,GO:0046784,GO:0062153,GO:0070062,GO:0071013	regulation of DNA recombination|transcription export complex|mRNA splicing, via spliceosome|chromosome, telomeric region|osteoblast differentiation|RNA binding|protein binding|nucleus|nucleoplasm|cytoplasm|cytosol|RNA export from nucleus|mRNA export from nucleus|membrane|viral process|nuclear speck|mRNA 3'-end processing|replication fork processing|positive regulation of DNA-templated transcripti…	hsa03013,hsa03015,hsa03040,hsa05014,hsa05168	RNA transport|mRNA surveillance pathway|Spliceosome|Amyotrophic lateral sclerosis|Herpes simplex virus 1 infection
AMACR	0.947484	0.75668		0.834832	0.100162		0.786666	0.00964814		1.13477	0.272945		0.943214	0.725367		1.20431	0.0825222		3.71971	3.45901	3.26581	3.35104	3.13404	3.38383	3.86029	4.16867	3.80398	4.11165	4.52605	3.97286	23600	alpha-methylacyl-CoA racemase	GO:0005737,GO:0005739,GO:0005777,GO:0005782,GO:0005829,GO:0005886,GO:0006625,GO:0006699,GO:0008111,GO:0008206,GO:0008410,GO:0033540,GO:0043231	cytoplasm|mitochondrion|peroxisome|peroxisomal matrix|cytosol|plasma membrane|protein targeting to peroxisome|bile acid biosynthetic process|alpha-methylacyl-CoA racemase activity|bile acid metabolic process|CoA-transferase activity|fatty acid beta-oxidation using acyl-CoA oxidase|intracellular membrane-bounded organelle	hsa00120,hsa04146	Primary bile acid biosynthesis|Peroxisome
AMBP	0.229976	0.335176		0.155156	0.12993		0.286454	0.368604		1.48302	0.767245		1.84981	0.668822		0.803221	0.898153		0.219352	0.0217367	0.243621	0.0213885	0.0224708	0.0677144	0.335984	0.0235176	0.35498	0.170226	0.130766	0.0885771	259	alpha-1-microglobulin/bikunin precursor	GO:0004867,GO:0005515,GO:0005576,GO:0005615,GO:0005886,GO:0006898,GO:0007155,GO:0007565,GO:0009986,GO:0010951,GO:0016032,GO:0018298,GO:0019855,GO:0019862,GO:0020037,GO:0030163,GO:0042167,GO:0042803,GO:0043231,GO:0046329,GO:0046904,GO:0050777,GO:0062023,GO:0070062,GO:0072562	serine-type endopeptidase inhibitor activity|protein binding|extracellular region|extracellular space|plasma membrane|receptor-mediated endocytosis|cell adhesion|female pregnancy|cell surface|negative regulation of endopeptidase activity|viral process|protein-chromophore linkage|calcium channel inhibitor activity|IgA binding|heme binding|protein catabolic process|heme catabolic process|protein ho…
AMBRA1	0.987235	0.926547		0.999487	0.997424		1.10009	0.243183		0.987593	0.90623		1.10182	0.313325		0.897326	0.193347		6.09315	6.05539	6.53271	6.14646	5.79738	6.44582	6.04741	6.18962	6.17176	5.95745	5.14375	5.69542	55626	autophagy and beclin 1 regulator 1	GO:0000045,GO:0000422,GO:0000423,GO:0005515,GO:0005737,GO:0005739,GO:0005741,GO:0005776,GO:0005829,GO:0005930,GO:0006914,GO:0008285,GO:0009267,GO:0010508,GO:0010667,GO:0016236,GO:0021915,GO:0030154,GO:0031625,GO:0043231,GO:0043524,GO:0043552,GO:0045335,GO:0048471,GO:0051020,GO:0098780	autophagosome assembly|autophagy of mitochondrion|mitophagy|protein binding|cytoplasm|mitochondrion|mitochondrial outer membrane|autophagosome|cytosol|axoneme|autophagy|negative regulation of cell population proliferation|cellular response to starvation|positive regulation of autophagy|negative regulation of cardiac muscle cell apoptotic process|macroautophagy|neural tube development|cell differe…	hsa04137,hsa04140,hsa05010,hsa05014,hsa05016,hsa05017,hsa05022	Mitophagy - animal|Autophagy - animal|Alzheimer disease|Amyotrophic lateral sclerosis|Huntington disease|Spinocerebellar ataxia|Pathways of neurodegeneration - multiple diseases
AMD1	0.991431	0.934044		1.09583	0.0914343		1.00066	0.994116		0.904573	0.0360997		0.914108	0.0781118		0.990651	0.91402		43.9213	49.4053	45.6853	46.5314	48.4792	42.427	40.4193	41.5139	43.523	45.8772	47.9579	44.1962	262	adenosylmethionine decarboxylase 1	GO:0004014,GO:0005515,GO:0005829,GO:0006557,GO:0006595,GO:0006597,GO:0008295,GO:0019810,GO:0042802	adenosylmethionine decarboxylase activity|protein binding|cytosol|S-adenosylmethioninamine biosynthetic process|polyamine metabolic process|spermine biosynthetic process|spermidine biosynthetic process|putrescine binding|identical protein binding	hsa00270,hsa00330	Cysteine and methionine metabolism|Arginine and proline metabolism
AMDHD1	1.03787	0.968345		1.08572	0.91026		0.929165	0.904418		0.955263	0.945027		0.856446	0.812787		1.11591	0.874346		0.385511	0.788692	0.313903	0.254644	0.713414	0.575846	0.431759	0.58665	0.402502	0.518727	0.518952	0.627719	144193	amidohydrolase domain containing 1	GO:0003674,GO:0005829,GO:0006548,GO:0016812,GO:0019556,GO:0019557,GO:0046872,GO:0050480	molecular_function|cytosol|histidine catabolic process|hydrolase activity, acting on carbon-nitrogen (but not peptide) bonds, in cyclic amides|histidine catabolic process to glutamate and formamide|histidine catabolic process to glutamate and formate|metal ion binding|imidazolonepropionase activity	hsa00340	Histidine metabolism
AMDHD2	0.909665	0.388576		0.932952	0.557061		0.995014	0.973275		0.974867	0.833845		1.06755	0.628396		0.914143	0.403184		8.01904	7.49431	7.96863	6.45145	7.43581	7.42563	7.61048	7.94525	7.29588	6.61494	7.19516	7.71161	51005	amidohydrolase domain containing 2	GO:0005515,GO:0005634,GO:0005829,GO:0005975,GO:0006046,GO:0006048,GO:0008448,GO:0019262,GO:0046872,GO:0047419	protein binding|nucleus|cytosol|carbohydrate metabolic process|N-acetylglucosamine catabolic process|UDP-N-acetylglucosamine biosynthetic process|N-acetylglucosamine-6-phosphate deacetylase activity|N-acetylneuraminate catabolic process|metal ion binding|N-acetylgalactosamine-6-phosphate deacetylase activity	hsa00520	Amino sugar and nucleotide sugar metabolism
AMER1	1.01598	0.905601		1.01304	0.917624		0.951978	0.565108		1.00277	0.983799		0.940662	0.565874		1.06718	0.49085		4.28387	3.95144	4.40177	4.22206	4.45933	4.12353	4.05503	4.41993	4.17207	4.48139	4.33162	4.70366	139285	APC membrane recruitment protein 1	GO:0005515,GO:0005546,GO:0005829,GO:0005886,GO:0008013,GO:0016055,GO:0016604,GO:0031398,GO:0043231,GO:0060348,GO:0060612,GO:0060828,GO:0072161,GO:0090090,GO:0090263,GO:1903364,GO:1904713,GO:1904885,GO:1904886	protein binding|phosphatidylinositol-4,5-bisphosphate binding|cytosol|plasma membrane|beta-catenin binding|Wnt signaling pathway|nuclear body|positive regulation of protein ubiquitination|intracellular membrane-bounded organelle|bone development|adipose tissue development|regulation of canonical Wnt signaling pathway|mesenchymal cell differentiation involved in kidney development|negative regulat…
AMFR	1.16384	0.0103752		0.946229	0.486626		1.03302	0.66967		1.22978	5.84e-05		1.09281	0.204823		1.12652	0.0343475		11.9391	11.2452	11.7172	13.1891	13.0337	14.2889	13.9107	14.9016	14.0263	12.8469	13.2926	13.2724	267	autocrine motility factor receptor	GO:0000151,GO:0000209,GO:0004842,GO:0005515,GO:0005634,GO:0005783,GO:0005789,GO:0005794,GO:0005829,GO:0006457,GO:0006511,GO:0007165,GO:0007568,GO:0007611,GO:0016020,GO:0016021,GO:0016055,GO:0016567,GO:0030176,GO:0030425,GO:0030426,GO:0030433,GO:0030674,GO:0030968,GO:0032092,GO:0032991,GO:0034450,GO:0036513,GO:0038023,GO:0042802,GO:0043025,GO:0043130,GO:0044322,GO:0046872,GO:0048471,GO:0051087,GO:…	ubiquitin ligase complex|protein polyubiquitination|ubiquitin-protein transferase activity|protein binding|nucleus|endoplasmic reticulum|endoplasmic reticulum membrane|Golgi apparatus|cytosol|protein folding|ubiquitin-dependent protein catabolic process|signal transduction|aging|learning or memory|membrane|integral component of membrane|Wnt signaling pathway|protein ubiquitination|integral compon…	hsa04141	Protein processing in endoplasmic reticulum
AMH	0.989807	0.981612		0.819318	0.477621		0.878231	0.646948		1.20801	0.437956		1.07305	0.855709		1.12697	0.703415		1.69857	1.7287	1.715	1.73085	1.95952	1.38568	2.10951	1.87033	2.21421	1.76646	2.12859	1.9156	268	anti-Mullerian hormone	GO:0001546,GO:0001655,GO:0001880,GO:0005102,GO:0005160,GO:0005179,GO:0005576,GO:0005615,GO:0007267,GO:0007506,GO:0007530,GO:0007548,GO:0007568,GO:0008083,GO:0010628,GO:0014070,GO:0030509,GO:0042493,GO:0051092,GO:2000355	preantral ovarian follicle growth|urogenital system development|Mullerian duct regression|signaling receptor binding|transforming growth factor beta receptor binding|hormone activity|extracellular region|extracellular space|cell-cell signaling|gonadal mesoderm development|sex determination|sex differentiation|aging|growth factor activity|positive regulation of gene expression|response to organic …	hsa04024,hsa04060,hsa04350,hsa04390	cAMP signaling pathway|Cytokine-cytokine receptor interaction|TGF-beta signaling pathway|Hippo signaling pathway
AMIGO1	0.879481	0.481089		0.855999	0.378466		0.912042	0.634684		1.02722	0.901896		1.06672	0.815896		0.964148	0.889653		1.65122	1.81274	1.6345	1.5785	1.49254	1.39927	1.5098	1.84555	1.86981	1.94201	1.56556	1.41637	57463	adhesion molecule with Ig like domain 1	GO:0005515,GO:0007156,GO:0007157,GO:0007409,GO:0007413,GO:0007420,GO:0008076,GO:0010976,GO:0015459,GO:0016021,GO:0030425,GO:0032809,GO:0042552,GO:0043204,GO:0050772,GO:0051965,GO:1901381,GO:1903818,GO:1905232,GO:1990030	protein binding|homophilic cell adhesion via plasma membrane adhesion molecules|heterophilic cell-cell adhesion via plasma membrane cell adhesion molecules|axonogenesis|axonal fasciculation|brain development|voltage-gated potassium channel complex|positive regulation of neuron projection development|potassium channel regulator activity|integral component of membrane|dendrite|neuronal cell body me…
AMIGO2	1.28911	0.222684		0.66942	0.00726203		1.33295	0.185181		1.9253	1.09e-06	Up	1.9928	7.22e-05	Up	0.966974	0.934443		1.00064	1.12334	1.15869	1.24863	1.61289	1.3609	2.00788	1.9281	2.36476	1.26935	1.16804	0.741743	347902	adhesion molecule with Ig like domain 2	GO:0005515,GO:0005634,GO:0005886,GO:0007156,GO:0007157,GO:0007420,GO:0016021,GO:0043066,GO:0043069,GO:0051965	protein binding|nucleus|plasma membrane|homophilic cell adhesion via plasma membrane adhesion molecules|heterophilic cell-cell adhesion via plasma membrane cell adhesion molecules|brain development|integral component of membrane|negative regulation of apoptotic process|negative regulation of programmed cell death|positive regulation of synapse assembly
AMIGO3	1.23152	0.375494		0.885052	0.527728		1.22084	0.23933		1.39171	0.0680565		1.38071	0.0613889		1.0089	0.980342		2.49101	1.44074	1.98664	2.55179	2.27382	2.44358	2.97917	2.75384	2.49127	1.75824	2.22463	2.00593	386724	adhesion molecule with Ig like domain 3	GO:0007157,GO:0007420,GO:0016021,GO:0051965	heterophilic cell-cell adhesion via plasma membrane cell adhesion molecules|brain development|integral component of membrane|positive regulation of synapse assembly
AMMECR1	1.00488	0.967734		0.953385	0.521647		0.93389	0.245599		1.05382	0.440408		0.980532	0.847781		1.0759	0.260657		11.3099	12.1094	11.0651	11.9986	11.2462	11.3063	11.7087	12.1613	12.3909	11.9966	12.961	12.236	9949	AMMECR nuclear protein 1	GO:0005515,GO:0005634,GO:0005654,GO:0005739,GO:0008150	protein binding|nucleus|nucleoplasm|mitochondrion|biological_process
AMMECR1L	1.07549	0.290718		1.03416	0.669942		1.03989	0.550831		1.03982	0.599004		1.00653	0.957205		1.03418	0.689196		10.0621	9.20051	9.58114	10.5898	10.098	10.2464	10.2492	9.73918	9.94072	9.63098	10.3131	9.95964	83607	AMMECR1 like	GO:0005634	nucleus
AMN	0.762607	0.929938		0.482391	0.766942					1.58303	0.826126		2.11745	0.788682		0.74759	0.91746		0.0113778	0.0225497	0.0114878	0.00554712	0.0291391	0	0	0.0060993	0.0649866	0	0.0169571	0.0172294	81693	amnion associated transmembrane protein	GO:0005102,GO:0005515,GO:0005615,GO:0005886,GO:0005905,GO:0006898,GO:0007275,GO:0007588,GO:0008104,GO:0009235,GO:0010008,GO:0015889,GO:0016021,GO:0016324,GO:0030139,GO:0031526,GO:0032991,GO:0034384,GO:0043001,GO:0070062	signaling receptor binding|protein binding|extracellular space|plasma membrane|clathrin-coated pit|receptor-mediated endocytosis|multicellular organism development|excretion|protein localization|cobalamin metabolic process|endosome membrane|cobalamin transport|integral component of membrane|apical plasma membrane|endocytic vesicle|brush border membrane|protein-containing complex|high-density lipo…
AMN1	1.08184	0.770743		1.04883	0.85752		1.04107	0.873664		1.03135	0.905296		0.993561	0.985915		1.03917	0.901656		1.13007	0.882437	1.141	1.15921	0.981701	1.26053	0.950866	1.15828	1.13601	0.912061	1.05994	1.31425	196394	antagonist of mitotic exit network 1 homolog	GO:0019005,GO:0031146	SCF ubiquitin ligase complex|SCF-dependent proteasomal ubiquitin-dependent protein catabolic process
AMOT	0.870474	0.965823								0.155977	0.473314					0.151785	0.510642		0.013951	0.00691236	0.00352147	0.00340082	0.0142916	0.00358891	0	0	0.00332015	0.00338329	0	0	154796	angiomotin	GO:0001525,GO:0001570,GO:0001701,GO:0001702,GO:0001726,GO:0003365,GO:0005515,GO:0005654,GO:0005829,GO:0005884,GO:0005886,GO:0005923,GO:0006935,GO:0008180,GO:0009897,GO:0016525,GO:0030027,GO:0030036,GO:0030054,GO:0030139,GO:0030334,GO:0031410,GO:0034260,GO:0034613,GO:0035329,GO:0038023,GO:0040019,GO:0042074,GO:0043532,GO:0043534,GO:0051056	angiogenesis|vasculogenesis|in utero embryonic development|gastrulation with mouth forming second|ruffle|establishment of cell polarity involved in ameboidal cell migration|protein binding|nucleoplasm|cytosol|actin filament|plasma membrane|bicellular tight junction|chemotaxis|COP9 signalosome|external side of plasma membrane|negative regulation of angiogenesis|lamellipodium|actin cytoskeleton org…	hsa04390,hsa04530	Hippo signaling pathway|Tight junction
AMOTL1	0.904486	0.319445		1.03207	0.813368		1.14082	0.143993		0.876298	0.0411313		1.10658	0.297971		0.792773	0.000209972		4.61415	4.28646	4.36189	3.48089	3.99768	4.49067	3.79968	3.80087	3.9948	3.79085	3.24112	3.50401	154810	angiomotin like 1	GO:0001525,GO:0003365,GO:0005515,GO:0005829,GO:0005886,GO:0005923,GO:0008180,GO:0016055,GO:0030036,GO:0030334,GO:0031410,GO:0035329,GO:0042802	angiogenesis|establishment of cell polarity involved in ameboidal cell migration|protein binding|cytosol|plasma membrane|bicellular tight junction|COP9 signalosome|Wnt signaling pathway|actin cytoskeleton organization|regulation of cell migration|cytoplasmic vesicle|hippo signaling|identical protein binding	hsa04530	Tight junction
AMOTL2	0.937878	0.268195		0.789633	0.000112918		0.987071	0.880112		1.18759	0.0059118		1.25127	0.110529		0.950065	0.476335		18.8521	19.4099	19.8066	17.1523	18.7681	18.4024	21.1677	21.2237	26.3946	18.2153	20.0634	17.0213	51421	angiomotin like 2	GO:0001525,GO:0003365,GO:0005515,GO:0005829,GO:0005886,GO:0005923,GO:0016055,GO:0030036,GO:0030334,GO:0031410,GO:0035329,GO:0055037	angiogenesis|establishment of cell polarity involved in ameboidal cell migration|protein binding|cytosol|plasma membrane|bicellular tight junction|Wnt signaling pathway|actin cytoskeleton organization|regulation of cell migration|cytoplasmic vesicle|hippo signaling|recycling endosome	hsa04530	Tight junction
AMPD2	1.14656	0.0016034		1.04768	0.471293		1.08853	0.0536312		1.09421	0.0847563		1.04003	0.614522		1.05321	0.385187		20.09	19.3188	20.0751	22.5088	22.5866	22.9216	22.5144	20.7797	21.6504	20.4154	21.4484	20.9359	271	adenosine monophosphate deaminase 2	GO:0003876,GO:0005515,GO:0005829,GO:0006188,GO:0032264,GO:0043101,GO:0046033,GO:0046872,GO:0052652,GO:0097009	AMP deaminase activity|protein binding|cytosol|IMP biosynthetic process|IMP salvage|purine-containing compound salvage|AMP metabolic process|metal ion binding|cyclic purine nucleotide metabolic process|energy homeostasis	hsa00230	Purine metabolism
AMPD3	1.33681	0.566258		0.620931	0.129927		1.02809	0.95799		2.15333	0.00380849	Up	1.65824	0.0933284		1.30063	0.568943		0.385705	0.222098	0.205243	0.47774	0.213581	0.391531	0.510955	0.530883	0.704574	0.32865	0.284833	0.447263	272	adenosine monophosphate deaminase 3	GO:0003876,GO:0005515,GO:0005576,GO:0005829,GO:0006188,GO:0006196,GO:0032264,GO:0034774,GO:0043101,GO:0043312,GO:0046033,GO:0046872,GO:1904813	AMP deaminase activity|protein binding|extracellular region|cytosol|IMP biosynthetic process|AMP catabolic process|IMP salvage|secretory granule lumen|purine-containing compound salvage|neutrophil degranulation|AMP metabolic process|metal ion binding|ficolin-1-rich granule lumen	hsa00230	Purine metabolism
AMT	0.837397	0.765902		0.709904	0.48419		0.680028	0.37415		1.17948	0.74137		0.958723	0.959596		1.23124	0.704469		0.499028	0.728032	0.671806	0.391976	0.568016	0.627616	1.08993	0.564751	0.580616	0.658892	0.52337	1.1615	275	aminomethyltransferase	GO:0004047,GO:0005654,GO:0005739,GO:0005759,GO:0006546,GO:0008483,GO:0019464	aminomethyltransferase activity|nucleoplasm|mitochondrion|mitochondrial matrix|glycine catabolic process|transaminase activity|glycine decarboxylation via glycine cleavage system	hsa00260,hsa00630,hsa00670	Glycine, serine and threonine metabolism|Glyoxylate and dicarboxylate metabolism|One carbon pool by folate
AMY2B	0.524575	0.227999		1.08577	0.934287		0.550626	0.221625		0.483286	0.162704		0.5081	0.292532		0.952344	0.954344		0.2715	0.570373	0.350882	0.232966	0.189129	0.201151	0.144165	0.128078	0.299808	0.379253	0.507144	0.252161	280	amylase alpha 2B	GO:0004556,GO:0005975,GO:0046872,GO:0070062,GO:0103025	alpha-amylase activity|carbohydrate metabolic process|metal ion binding|extracellular exosome|alpha-amylase activity (releasing maltohexaose)	hsa00500,hsa04970,hsa04972,hsa04973	Starch and sucrose metabolism|Salivary secretion|Pancreatic secretion|Carbohydrate digestion and absorption
AMZ1	0.693083	0.748051		0.401276	0.178852		0.71416	0.727359		1.72792	0.364588		1.78355	0.41764		0.970188	0.978841		0.028742	0.0356025	0.0163238	0.031529	0.00552074	0.0184849	0.0440247	0.0385194	0.056432	0.0191684	0.0267727	0.032643	155185	archaelysin family metallopeptidase 1	GO:0005575,GO:0006508,GO:0008237,GO:0046872	cellular_component|proteolysis|metallopeptidase activity|metal ion binding
AMZ2	0.939367	0.423098		1.04198	0.648976		0.950083	0.455355		0.901391	0.108587		0.912688	0.240814		0.988637	0.915934		25.5558	25.1666	26.9167	24.271	23.5796	24.875	24.617	22.8827	22.3417	24.9066	25.7087	26.3227	51321	archaelysin family metallopeptidase 2	GO:0005575,GO:0006508,GO:0008237,GO:0046872	cellular_component|proteolysis|metallopeptidase activity|metal ion binding
ANAPC1	1.02373	0.776297		1.02676	0.728067		0.956837	0.394867		0.99689	0.973546		0.932793	0.237608		1.06977	0.19487		11.8748	13.0624	12.8753	12.388	13.5643	12.6553	12.489	13.1413	11.9897	13.1434	13.6271	13.7741	64682	anaphase promoting complex subunit 1	GO:0005654,GO:0005680,GO:0005829,GO:0006511,GO:0007091,GO:0031145,GO:0051301,GO:0060090,GO:0070979,GO:1901990	nucleoplasm|anaphase-promoting complex|cytosol|ubiquitin-dependent protein catabolic process|metaphase/anaphase transition of mitotic cell cycle|anaphase-promoting complex-dependent catabolic process|cell division|molecular adaptor activity|protein K11-linked ubiquitination|regulation of mitotic cell cycle phase transition	hsa04110,hsa04114,hsa04120,hsa04914,hsa05166	Cell cycle|Oocyte meiosis|Ubiquitin mediated proteolysis|Progesterone-mediated oocyte maturation|Human T-cell leukemia virus 1 infection
ANAPC10	1.14334	0.345687		1.09035	0.610252		1.08437	0.580154		1.0484	0.794116		0.995564	0.987083		1.05427	0.785847		2.5998	2.4968	2.53722	2.89343	3.01931	2.79213	2.4978	2.47207	3.0093	2.75534	2.88193	2.42892	10393	anaphase promoting complex subunit 10	GO:0005654,GO:0005680,GO:0005829,GO:0006511,GO:0007049,GO:0031145,GO:0051301,GO:0070979,GO:1901990	nucleoplasm|anaphase-promoting complex|cytosol|ubiquitin-dependent protein catabolic process|cell cycle|anaphase-promoting complex-dependent catabolic process|cell division|protein K11-linked ubiquitination|regulation of mitotic cell cycle phase transition	hsa04110,hsa04114,hsa04120,hsa04914,hsa05166	Cell cycle|Oocyte meiosis|Ubiquitin mediated proteolysis|Progesterone-mediated oocyte maturation|Human T-cell leukemia virus 1 infection
[truncated: 18,993 more rows]
